# Supplementary material for: Neuregulin signaling pathway in smoking behavior
Source: Transl Psychiatry. 2017 Aug 22;7(8):e1212–. doi: 10.1038/tp.2017.183 (PMC5611747; doi:10.1038/tp.2017.183)
Supplement: Supplementary Table 1 [file tp2017183x6.xlsx]

## Sheet: Sheet1
SUPPLEMENTARY TABLE 1. Analyzed SNPs within the neuregulin signaling pathway genes
Gene Symbol	Gene name	Chr	Gene start (with 50kb flankings)	Gene end (with 50kb flankings)	Size of the target region	Total number of analyzed SNPs	Proportion (%) of SNPs
							Rare 1*	Low frequency 2	Common 3
APH1A	Aph-1 homolog A	1	150237799 (150187799)	150241609 (150291609)	103810	282	26.2411	12.0567	61.7021
NCSTN	Nicastrin	1	160313063 (160263063)	160328742 (160378742)	115679	352	24.1477	36.0795	39.7727
PSEN2	Presenilin 2	1	227058273 (227008273)	227083804 (227133804)	125531	388	18.8144	19.8454	61.3402
ERBB4	Erb-B2 Receptor Tyrosine Kinase 4	2	212240442 (212190442)	213403352 (213453352)	1262910	4746	2.99199	25.7691	71.2389
NRG1	Neuregulin 1	8	31496911 (31446911)	32622558 (32672558)	1225647	4005	3.47066	29.0387	67.4906
NRG3	Neuregulin 3	10	83635070 (83585070)	84746935 (84796935)	1211865	3529	2.94701	30.9436	66.1094
BACE1	Beta-secretase 1	11	117156402 (117106402)	117186972 (117236972)	130570	404	16.8317	23.7624	59.4059
PSEN1	Presenilin 1	14	73603143 (73553143)	73690399 (73740399)	187256	547	21.2066	21.5722	57.2212
APH1B	Aph-1 homolog B	15	63569749 (63519749)	63601325 (63651325)	131576	354	16.9492	29.096	53.9548
PSENEN	Presenilin enhancer	19	36236478 (36186478)	36243734 (36293734)	107256	429	33.7995	17.0163	49.1841
					4602100	15036	6.69061	27.3078	66.0016
Genomic boundaries are based on GRCh39/hg19, and include 50kb flanking regions for the longest isoforms listed at the UCSC database.
1 Rare (MAF<0.01); *due to pre-imputation quality control thresholds (all variants with MAF<0.01 were removed) all rare variants were imputed
2 Low frequency (0.01≤MAF≤0.05)
3 Common (MAF>0.05)
MAF, minor allele frequency
Chr, chromosome
Pre‐imputation exclusion criteria for data generated with the Human670‐QuadCustom Illumina BeadChip were minor allele frequency (MAF) < 0.01, sample and SNP call rate <0.95 (<0.99 for SNPs with MAF < 0.05); and the criteria for data generated with the Illumina Human Core Exome BeadChip were minor allele count <2, sample call rate <0.98, SNP call rate <0.95 (<0.99 for SNPs with MAF < 0.05). Both g…
