# Supplementary material for: Neuregulin signaling pathway in smoking behavior
Source: Transl Psychiatry. 2017 Aug 22;7(8):e1212–. doi: 10.1038/tp.2017.183 (PMC5611747; doi:10.1038/tp.2017.183)
Supplement: Supplementary Table 2 [file tp2017183x7.xlsx]

## Sheet: Sheet1
SUPPLEMENTARY TABLE 2. Phenotypic definitions for the 14 traits included in the discovery phase
PHENOTYPE		DEFINITION 1	BINARY TRAIT 3	QUANTITATIVE TRAIT 4
(I) SMOKING BEHAVIOR AND NICOTINE DEPENDENCE
Smoking initiation	Smoking initiation	Smoked at least 100 cigarettes in lifetime and at least once a week for at least two consecutive months.	X
Smoking quantity	Cigarettes per day (CPD)	Number of cigarettes smoked per day during month of heaviest smoking; eight categories: 1-2, 3-5, 6-10, 11-15, 16-19, 20-25, 26-39, and ≥40 CPD. 2		X
	Maximum CPD	Maximum number of cigarettes ever smoked during one day (24h period).		X
FTND	FTND (≥4)	Nicotine dependent if ≥4 out of 10 points in Fagerström Test for Nicotine Dependence.	X
	FTND score	Fagerström Test for Nicotine Dependence (FTND) score (range 0-10).		X
DSM-IV Nicotine Dependence	DSM-IV nicotine dependence diagnosis	DSM-IV diagnosis for nicotine dependence (≥3 symptoms out of 7 occurring within a year).	X
	DSM-IV nicotine dependence symptom count	Number of DSM-IV nicotine dependence symptoms (range 0-7).		X
DSM-IV Nicotine Withdrawal	DSM-IV nicotine withdrawal diagnosis	DSM-IV diagnosis for nicotine withdrawal (≥4 symptoms out of 8 occurring within a year).	X
	DSM-IV nicotine withdrawal symptom count	Number of DSM-IV nicotine withdrawal symptoms (range 0-8).		X
(II) ALCOHOL USE AND DEPENDENCE
Alcohol use	Regular drinker	Drinks at least one alcoholic drink at least once a week	X
	Heavy drinker	Drinks at least five or more alcoholic drinks once a week.	X
Alcohol quantity	Maximum drinks	Maximum number of alcoholic drinks ever consumed during one day (24-hr period).		X
DSM-IV Alcohol Dependence	DSM-IV alcohol dependence diagnosis	DSM-IV diagnosis for alcohol dependence (≥3 symptoms out of 7 occurring within a year).	X
	DSM-IV alcohol dependence symptom count	Number of DSM-IV diagnosis for alcohol dependence (range 0-7).		X
1 Adapted from Broms U, Wedenoja J, Largeau MR, Korhonen T, Pitkäniemi J, Keskitalo-Vuokko K, et al. Analysis of detailed phenotype profiles reveals CHRNA5-CHRNA3-CHRNB4 gene cluster association with several nicotine dependence traits. Nicotine Tob Res. 2012; 14(6):720-733
2 In the statistical analyses of the CPD variable, original categorical observations were replaced with class means of CPD (1.5, 3.5, 8, 13, 17.5, 22.5, 32.5, and 45 cigarettes per day, respectively). Regression coefficients can therefore be interpreted as the average change in number of cigarettes smoked per day when the number of minor allele is increased by one.
3 Common variant analyses for binary traits performed with PSEUDOMARKER, rare variant analysis for binary traits performed with the R package ’pedigreemm’
4 Common and low frequency variant analysis for quantitative and ordinal traits performed with GEMMA, rare variant analysis for quantitative and ordinal traits performed with the 'lmekin’ function from the ‘coxme‘ R package
