# Supplementary material for: Neuregulin signaling pathway in smoking behavior
Source: Transl Psychiatry. 2017 Aug 22;7(8):e1212–. doi: 10.1038/tp.2017.183 (PMC5611747; doi:10.1038/tp.2017.183)
Supplement: Supplementary Table 3 [file tp2017183x8.xlsx]

## Sheet: Sheet1
SUPPLEMENTARY TABLE 3. Results of genetic association, joint linkage & LD, and linkage analyses in the discovery sample
Marker (CHR:Position)	rs number	Gene	LD block *	SNP type	SNP Summary statistics						Smoking Initiation			Nicotine Dependence diagnosis			Nicotine Dependence symptom count				Nicotine Withdrawal diagnosis			Nicotine Withdrawal symptom count				Neighboring gene	Genomic location	Summary of functional annotations	eQTL in blood (DILGOM)	eQTL in blood (GTEx)	eQTL in brain (GTEx, BRAINEAC)	meQTL in blood (DILGOM)	meQTL in blood (mQTLdb)	meQTL in fetal brain (Hannon et al. 2016)	Splicing disruptive (SPANR)	VEP		HaploReg ***
					Effect allele	Minor allele	Major allele	MAF	HWE P-value	Info score	Pseudomarker (joint linakge & LD analysis)			Pseudomarker (joint linakge & LD analysis)			Gemma (association analysis)				Pseudomarker (joint linakge & LD analysis)			Gemma (association analysis)
											Linkage Lodscore	P-value	FDR P-value	Linkage Lodscore	P-value	FDR P-value	Beta estimate	SE	P-value	FDR P-value	Linkage Lodscore	P-value	FDR P-value	Beta estimate	SE	P-value	FDR P-value											Missense SNP	Regulatory region SNP **	Promoter	Enhancer
chr1:150193903	rs183423866	APH1A	1	Imputed	G	A	G	0.06364	1	0.74553	0	1.78247e-09	2.88805e-06	0.235391	0.001002	0.758259	0.0532538	0.119176	0.655043	0.99494	0.080289	0.628219	0.899476	0.0727919	0.148985	0.6252	0.955913	ANP32E	intronic, TF binding site	Regulatory region SNP, Enhancer									rs183423866		rs183423866
chr1:150193907	rs187135585	APH1A		Imputed	G	A	G	0.1305	0.533888	0.7027	0	6e-06	0.00307421	0.176527	0.05359	0.76218	0.0409952	0.0891295	0.645612	0.99494	0.067259	0.121802	0.705585	-0.00699215	0.111801	0.95014	0.998612	ANP32E	intronic, TF binding site	Regulatory region SNP, Enhancer									rs187135585		rs187135585
chr1:227029925	rs10916053	PSEN2	2	Imputed	A	T	A	0.3964	0.284675	0.92492	0	0.000206	0.043011	0	0.576591	0.90272	-0.0284922	0.0640963	0.656724	0.99494	0	0.522312	0.871129	-0.00638243	0.0792884	0.935852	0.995233	28kb 5' of PSEN2	intergenic
chr2:212252194	rs1836721	ERBB4	3	Imputed	A	T	A	0.06782	0.129217	0.86433	3.31851	1.9e-05	0.00770688	1.93691	0.007162	0.758259	-0.0548011	0.112354	0.62579	0.99494	0.286009	0.38162	0.822324	-0.031377	0.137071	0.818967	0.980868	ERBB4	intronic	meQTL in blood (DILGOM)				rs1836721
chr2:212295478	rs13385826	ERBB4		Imputed	A	G	A	0.1283	0.370109	0.92256	0.066596	7.96999e-27	3.8794e-23	0	1.70735e-07	0.00166468	-0.289878	0.102594	0.00477742	0.841662	0.646312	0.000418	0.205059	-0.226465	0.127676	0.0762896	0.661865	ERBB4	intronic	eQTL in Brain, Splicing disruption			rs13385826				rs13385826
chr2:212404930	rs184443533	ERBB4	4	Imputed	T	C	T	0.1167	0.74559	0.71579	0.194719	3.20478e-09	4.45029e-06	0.173283	0.043841	0.76218	0.0258099	0.0958395	0.78773	0.99494	0.065648	0.386339	0.824783	0.0926008	0.119894	0.440014	0.928076	ERBB4	intronic	Enhancer											rs184443533
chr2:212494513	rs6729616	ERBB4	5	Imputed	A	C	A	0.0571	0.780621	0.71051	0	4.9e-05	0.0183467	0	0.727065	0.948663	0.0921664	0.116192	0.427762	0.99494	0	0.565164	0.87922	0.117117	0.144653	0.418265	0.915977	ERBB4	intronic
chr2:212540507	rs187745320	ERBB4		Imputed	A	T	A	0.1372	0.360628	0.91231	0	4.45295e-07	0.000309434	0	0.273787	0.823806	0.00958385	0.0872587	0.912556	0.99494	0.09579	0.452054	0.85402	0.143973	0.108419	0.184384	0.798157	ERBB4	intronic	Promoter										rs187745320
chr2:212573962	rs13413099	ERBB4	6	Imputed	A	G	A	0.2159	0.38338	0.84962	0	3.97248e-27	3.8648e-23	0	0.094468	0.776073	0.039564	0.0873752	0.650748	0.99494	0.158832	0.023927	0.62124	0.0728499	0.109219	0.50486	0.933023	ERBB4	intronic	Promoter, Enhancer										rs13413099	rs13413099
chr2:212637593	rs71350752	ERBB4		Imputed	T	C	T	0.3044	0.425256	0.82277	0.000192	1.27398e-07	0.000137372	0.131846	0.48021	0.880781	0.0407638	0.0692974	0.556449	0.99494	0.056379	0.414219	0.837818	0.0881289	0.085971	0.305467	0.870185	ERBB4	intronic
chr2:212725774	rs192584214	ERBB4		Imputed	T	A	T	0.06499	0.435783	0.78054	0	2.43665e-07	0.00021594	0	0.527506	0.884643	-0.195002	0.108322	0.0720111	0.928943	0	0.197474	0.724799	-0.194968	0.135643	0.150806	0.775234	ERBB4	intronic	eQTL in Brain			rs192584214
chr2:212725800	rs112465988	ERBB4		Imputed	T	C	T	0.05198	0.782762	0.76199	0	1.3e-05	0.00602643	0	0.159137	0.808194	-0.0653791	0.113367	0.56422	0.99494	0	0.042923	0.670701	-0.208763	0.142078	0.14193	0.761564	ERBB4	intronic	eQTL in Brain			rs112465988
chr2:212879812	rs185444317	ERBB4	7	Imputed	T	A	T	0.08146	1	0.74956	0	1e-06	0.000649	0	0.069662	0.76218	0.00855865	0.0973581	0.92996	0.99494	0	0.019718	0.599859	-0.0602493	0.121809	0.620934	0.954852	ERBB4	intronic
chr2:212978566	rs10167304	ERBB4		Imputed	T	C	T	0.05228	0.433681	0.92815	1.65509	0.000189	0.043011	0.000262	0.348464	0.850902	0.19721	0.134502	0.142777	0.983122	0	0.494264	0.869001	0.135014	0.163284	0.408434	0.912171	ERBB4	intronic	Enhancer											rs10167304
chr2:213003179	rs12694263	ERBB4		Imputed	C	T	C	0.05031	0.449304	0.93929	0.995871	0.000212	0.043011	0	0.500984	0.880781	0.197364	0.133533	0.139592	0.983122	0	0.701438	0.913507	0.0776656	0.162328	0.632394	0.957814	ERBB4	intronic
chr2:213036346	rs1581385	ERBB4		Imputed	A	C	A	0.3635	0.210058	0.81411	0	6.73762e-09	8.20174e-06	0	0.256444	0.823806	0.0850406	0.0667503	0.202839	0.983122	0.663696	0.12719	0.705585	-0.0666657	0.0826691	0.42012	0.916519	ERBB4	intronic	Promoter										rs1581385
chr2:213052995	rs187445356	ERBB4	8	Imputed	T	C	T	0.05298	0.789151	0.64616	0	6.10607e-13	1.98269e-09	0	0.394054	0.872746	-0.03649	0.129257	0.777744	0.99494	0.002096	0.315008	0.80502	0.011902	0.162365	0.941573	0.996909	ERBB4	intronic
chr2:213055275	rs4993337	ERBB4	9	Imputed	A	G	A	0.314	0.58315	0.9296	0	2.23887e-07	0.00021594	0	0.046186	0.76218	0.0287361	0.0670708	0.668383	0.99494	0	0.791971	0.942969	0.0471041	0.0829903	0.570394	0.946232	ERBB4	intronic	meQTL in blood (DILGOM)				rs4993337
chr2:213056716	rs141486719	ERBB4		Imputed	T	A	T	0.1816	0.809081	0.87278	0	0.00011	0.035695	0	0.213856	0.823806	0.198728	0.0785116	0.0114594	0.871902	0	0.321449	0.807354	0.0963789	0.0976675	0.323883	0.885155	ERBB4	intronic
chr2:213165719	rs78391944	ERBB4		Imputed	T	C	T	0.02814	1	0.98021	NA	NA	NA	NA	NA	NA	-0.291742	0.184836	0.11467	0.983122	NA	NA	NA	-0.966087	0.224723	1.82e-05	0.0321048	ERBB4	intronic	meQTL in blood (DILGOM), Enhancer				rs78391944							rs78391944
chr2:213223919	rs71422776	ERBB4		Imputed	A	C	A	0.03544	0.43762	0.9466	NA	NA	NA	NA	NA	NA	-0.253211	0.161879	0.117963	0.983122	NA	NA	NA	-0.820912	0.197796	3.49e-05	0.0492509	ERBB4	intronic	meQTL in blood (DILGOM), Promoter, Enhancer				rs71422776						rs71422776	rs71422776
chr2:213233443	rs12990946	ERBB4		Imputed	G	A	G	0.03524	1	0.94838	NA	NA	NA	NA	NA	NA	-0.2654	0.161678	0.100877	0.96521	NA	NA	NA	-0.828674	0.197463	2.85e-05	0.044688	ERBB4	intronic	eQTL in blood (DILGOM), Promoter, Enhancer	rs12990946									rs12990946	rs12990946
chr2:213381353	rs35225704	ERBB4	10	Imputed	C	A	C	0.0329	0.657234	0.8767	NA	NA	NA	NA	NA	NA	-0.271394	0.164477	0.0991234	0.956879	NA	NA	NA	-0.876003	0.197351	9.65e-06	0.0226968	ERBB4	intronic	eQTL in blood (DILGOM), meQTL in blood (DILGOM), Enhancer	rs35225704			rs35225704							rs35225704
chr2:213403091	rs73989053	ERBB4		Imputed	G	A	G	0.148	0.397915	0.98592	3.03778	0.000546	0.075933	4.7e-05	0.004425	0.758259	-0.261217	0.0855782	0.00230652	0.757014	0	0.011374	0.451942	-0.482821	0.102518	2.69e-06	0.00759226	ERBB4	intronic, promoter	meQTL in blood (DILGOM), meQTL in blood (mQTLdb), meQTL in fetal brain, Regulatory region SNP, Promoter, Enhancer				rs73989053	rs73989053	rs73989053			rs73989053	rs73989053	rs73989053
chr2:213405952	rs13006797	ERBB4		Imputed	G	A	G	0.1356	0.350453	0.98506	2.80662	0.000912	0.109609	0	0.027797	0.76218	-0.254711	0.0890239	0.00427412	0.792233	0.002055	0.010482	0.439642	-0.507583	0.106707	2.14e-06	0.00759226	2.4kb 5' of ERBB4	upstream gene variant	meQTL in blood (DILGOM), meQTL in blood (mQTLdb), Promoter				rs13006797	rs13006797					rs13006797
chr2:213412426	rs17328083	ERBB4		Imputed	T	A	T	0.148	0.397915	0.98674	3.03778	0.000546	0.075933	4.7e-05	0.004425	0.758259	-0.26091	0.0854865	0.00230896	0.757014	0	0.011374	0.451942	-0.482538	0.102422	2.67e-06	0.00759226	8.9kb 5' of ERBB4	intergenic	meQTL in blood (DILGOM),meQTL in blood (mQTLdb), meQTL in fetal brain, Promoter, Enhancer				rs17328083	rs17328083	rs17328083				rs17328083	rs17328083
chr2:213413647	rs13001305	ERBB4		Imputed	T	C	T	0.1257	0.435522	0.95393	2.34701	0.002721	0.214099	0.06517	0.039285	0.76218	-0.250203	0.0906703	0.0058532	0.871902	0.06377	0.013729	0.489567	-0.516745	0.108744	2.19e-06	0.00759226	10kb 5' of ERBB4	intergenic	meQTL in blood (DILGOM),meQTL in blood (mQTLdb), meQTL in fetal brain, Promoter, Enhancer				rs13001305	rs13001305	rs13001305				rs13001305	rs13001305
chr2:213413884	rs75489550	ERBB4		Imputed	G	A	G	0.09394	0.254947	0.89285	0.692906	0.010065	0.283368	0.07506	0.082688	0.76218	-0.256031	0.100221	0.0107179	0.871902	0	0.034479	0.6446	-0.527774	0.121936	1.59e-05	0.0320544	10kb 5' of ERBB4	intergenic	meQTL in blood (DILGOM),meQTL in blood (mQTLdb), meQTL in fetal brain, Promoter, Enhancer				rs75489550	rs75489550	rs75489550				rs75489550	rs75489550
chr2:213448492	rs36001505	ERBB4	11	Imputed	C	T	C	0.06084	1	0.93835	1.37578	1.9e-05	0.00770688	0.398085	0.185223	0.808194	-0.11933	0.128901	0.35471	0.99494	0.779682	0.077366	0.705585	-0.588443	0.156294	0.000172416	0.0652463	AC093865.1	intronic	meQTL in blood (DILGOM),meQTL in blood (mQTLdb)				rs36001505	rs36001505
chr2:213448632	rs147786642	ERBB4		Imputed	G	A	G	0.05944	0.738652	0.92851	1.24215	1e-05	0.0048675	0.3353	0.280655	0.823806	-0.1348	0.132407	0.308794	0.988806	1.11477	0.038488	0.656918	-0.606796	0.160861	0.000167566	0.0652463	AC093865.1	intronic	meQTL in blood (DILGOM),meQTL in blood (mQTLdb)				rs147786642	rs147786642
chr8:31497672	rs113317778	NRG1	12	Imputed	G	A	G	0.09591	0.854815	0.85041	0	0.00013	0.0408242	0.106003	0.095329	0.778254	-0.153794	0.100522	0.126219	0.983122	0	0.538981	0.874587	-0.283222	0.123979	0.0224733	0.556198	NRG1	missense	missense, Promoter, Enhancer								rs113317778		rs113317778	rs113317778
chr8:31774637	rs4327825	NRG1	13	Imputed	A	G	A	0.3249	0.855841	0.82117	0	9.60682e-10	1.87107e-06	0	0.75585	0.956166	-0.0541859	0.0708055	0.444215	0.99494	0.093176	0.258718	0.777823	0.0406545	0.0882003	0.644907	0.960616	NRG1	intronic	eQTL in blood (DILGOM)	rs4327825
chr8:31774645	rs4329235	NRG1		Imputed	C	T	C	0.2838	0.824616	0.82969	0	9.26709e-13	2.25609e-09	0	0.666791	0.937932	-0.099085	0.075829	0.1915	0.983122	0	0.294675	0.803523	0.0166305	0.094114	0.859761	0.986968	NRG1	intronic	eQTL in blood (DILGOM)	rs4329235
chr8:32297639	rs4436087	NRG1	14	Imputed	G	A	G	0.1448	0.646398	0.99635	0	0.000141	0.0428948	0	0.139971	0.808194	-0.00430846	0.0852652	0.959706	0.995436	0.001032	0.927252	0.97207	-0.172017	0.105725	0.103923	0.707132	NRG1	intronic	eQTL in blood (DILGOM)	rs4436087
chr8:32302092	rs10954844	NRG1		Imputed	A	C	A	0.1519	0.554307	0.99855	0	0.000166	0.043011	0	0.325	0.837302	0.006836	0.0833697	0.93466	0.99494	0	0.93712	0.974064	-0.138023	0.103486	0.182476	0.798157	NRG1	intronic	eQTL in blood (DILGOM), eQTL in blood (GTEx)	rs10954844	rs10954844
chr8:32308471	rs77085193	NRG1		Imputed	C	A	C	0.1522	0.554307	0.99964	0	0.000233	0.043011	0	0.372478	0.857805	0.00751277	0.0832851	0.928135	0.99494	0	0.958108	0.980412	-0.138634	0.103377	0.180089	0.798157	NRG1	intronic	eQTL in blood (DILGOM), eQTL in blood (GTEx)	rs77085193	rs77085193
chr8:32308582	rs17643260	NRG1		Imputed	T	C	T	0.1522	0.554307	0.9996	0	0.000233	0.043011	0	0.372478	0.857805	0.00751277	0.0832851	0.928135	0.99494	0	0.958108	0.980412	-0.138634	0.103377	0.180089	0.798157	NRG1	intronic	eQTL in blood (DILGOM), eQTL in blood (GTEx)	rs17643260	rs17643260
chr8:32312854	rs7000656	NRG1		Imputed	T	C	T	0.1522	0.554307	0.99995	0	0.000241	0.043011	0	0.372006	0.857805	0.00751223	0.0832859	0.928141	0.99494	0	0.955815	0.979871	-0.138651	0.103378	0.18004	0.798157	NRG1	intronic	eQTL in blood (DILGOM), eQTL in blood (GTEx)	rs7000656	rs7000656
chr8:32326098	rs17716671	NRG1		Imputed	A	C	A	0.1522	0.554307	0.99998	0	0.000241	0.043011	0	0.372006	0.857805	0.00751223	0.0832859	0.928141	0.99494	0	0.955815	0.979871	-0.138651	0.103378	0.18004	0.798157	NRG1	intronic	eQTL in blood (DILGOM), eQTL in blood (GTEx)	rs17716671	rs17716671
chr8:32326220	rs11780575	NRG1		Imputed	G	C	G	0.1522	0.554307	0.99998	0	0.000241	0.043011	0	0.372006	0.857805	0.00751223	0.0832859	0.928141	0.99494	0	0.955815	0.979871	-0.138651	0.103378	0.18004	0.798157	NRG1	intronic	eQTL in blood (DILGOM), eQTL in blood (GTEx)	rs11780575	rs11780575
chr8:32328266	rs17644185	NRG1		Imputed	A	G	A	0.1522	0.554307	1	0	0.000241	0.043011	0	0.372006	0.857805	0.00751277	0.0832851	0.928135	0.99494	0	0.955815	0.979871	-0.138634	0.103377	0.180089	0.798157	NRG1	intronic	eQTL in blood (DILGOM), eQTL in blood (GTEx)	rs17644185	rs17644185
chr8:32328821	rs17716920	NRG1		Imputed	A	C	A	0.1522	0.554307	1	0	0.000241	0.043011	0	0.372006	0.857805	0.00751277	0.0832851	0.928135	0.99494	0	0.955815	0.979871	-0.138634	0.103377	0.180089	0.798157	NRG1	intronic	eQTL in blood (DILGOM), eQTL in blood (GTEx)	rs17716920	rs17716920
chr8:32333953	rs10808325	NRG1		Imputed	T	C	T	0.1522	0.554307	0.99986	0	0.000241	0.043011	0	0.372006	0.857805	0.00745599	0.0832854	0.928677	0.99494	0	0.955815	0.979871	-0.138762	0.103377	0.179688	0.798157	NRG1	intronic	eQTL in blood (DILGOM), eQTL in blood (GTEx)	rs10808325	rs10808325
chr8:32353971	rs75974189	NRG1		Imputed	C	T	C	0.1522	0.554307	0.99992	0	0.000241	0.043011	0	0.372006	0.857805	0.00747325	0.0832884	0.928515	0.99494	0	0.955815	0.979871	-0.138708	0.103381	0.179876	0.798157	NRG1	intronic	eQTL in blood (DILGOM), eQTL in blood (GTEx), Enhancer	rs75974189	rs75974189									rs75974189
chr8:32354782	rs11779465	NRG1		Imputed	G	A	G	0.1449	0.646398	0.99909	0	0.000224	0.043011	0	0.166579	0.808194	-0.00330161	0.0851282	0.969067	0.996379	0	0.965353	0.983951	-0.173077	0.105547	0.101234	0.705151	NRG1	intronic	eQTL in blood (DILGOM), Enhancer	rs11779465										rs11779465
chr8:32355935	rs58182668	NRG1		Imputed	C	T	C	0.1449	0.646398	0.99888	0	0.000224	0.043011	0	0.166579	0.808194	-0.00342622	0.0851364	0.967904	0.996379	0	0.965353	0.983951	-0.17322	0.105557	0.100987	0.705151	NRG1	intronic	eQTL in blood (DILGOM)	rs58182668
chr8:32360441	rs11787140	NRG1		Imputed	C	T	C	0.152	0.554307	0.99884	0	0.000188	0.043011	0	0.353952	0.854917	0.0068411	0.0833342	0.934583	0.99494	0	0.945973	0.976344	-0.139922	0.10344	0.17634	0.798157	NRG1	intronic	eQTL in blood (DILGOM), eQTL in blood (GTEx)	rs11787140	rs11787140
chr8:32362593	rs4733344	NRG1		Imputed	G	A	G	0.152	0.554307	0.99857	0	0.000188	0.043011	0	0.353952	0.854917	0.00663096	0.083345	0.936597	0.99494	0	0.945973	0.976344	-0.140305	0.103453	0.175215	0.798157	NRG1	intronic	eQTL in blood (DILGOM), eQTL in blood (GTEx)	rs4733344	rs4733344
chr8:32363263	rs12545304	NRG1		Imputed	A	C	A	0.1523	0.554307	0.99889	0	0.000243	0.043011	0	0.385025	0.864435	0.00721162	0.0833177	0.931035	0.99494	0	0.969468	0.986151	-0.140763	0.103416	0.173659	0.798157	NRG1	intronic	eQTL in blood (DILGOM), eQTL in blood (GTEx)	rs12545304	rs12545304
chr8:32364970	rs11777461	NRG1		Genotyped	C	T	C	0.1506	0.460617	0.99573	0	0.000221	0.043011	0	0.322284	0.836727	0.00632482	0.0836898	0.939767	0.99494	0	0.900657	0.964353	-0.151363	0.103853	0.145177	0.76732	NRG1	intronic	eQTL in blood (DILGOM), eQTL in blood (GTEx)	rs11777461	rs11777461
chr8:32368207	rs75673683	NRG1		Imputed	G	T	G	0.1523	0.554307	0.99874	0	0.000243	0.043011	0	0.385025	0.864435	0.006686	0.0833247	0.936056	0.99494	0	0.969468	0.986151	-0.142204	0.103421	0.16932	0.792087	NRG1	intronic	eQTL in blood (DILGOM), eQTL in blood (GTEx), Regulatory region SNP	rs75673683	rs75673683							rs75673683
chr8:32369226	rs4733346	NRG1		Imputed	C	T	C	0.1523	0.554307	0.99872	0	0.000243	0.043011	0	0.385025	0.864435	0.00665312	0.0833238	0.936369	0.99494	0	0.969468	0.986151	-0.142435	0.10342	0.168623	0.792087	NRG1	intronic	eQTL in blood (DILGOM), eQTL in blood (GTEx)	rs4733346	rs4733346
chr8:32374829	rs7840005	NRG1		Imputed	T	C	T	0.1529	0.556186	0.99482	0	0.000272	0.0472843	0	0.455339	0.878637	0.000480962	0.0832624	0.995392	0.999236	0	0.988089	0.993395	-0.146967	0.103336	0.155151	0.785326	NRG1	intronic	eQTL in blood (DILGOM)	rs7840005
chr8:32381177	rs77752517	NRG1		Imputed	C	T	C	0.1482	0.454538	0.98822	0	0.000158	0.043011	0	0.22171	0.823806	-0.00403506	0.0843651	0.961859	0.995436	0	0.991392	0.99579	-0.153486	0.104719	0.142922	0.763114	NRG1	intronic	eQTL in blood (DILGOM), eQTL in blood (GTEx)	rs77752517	rs77752517
chr10:83602724	rs79886978	NRG3	15	Imputed	T	C	T	0.08134	0.600662	0.76002	0	9.8e-05	0.0328976	0	0.283618	0.823806	-0.0594048	0.105623	0.573904	0.99494	0.032633	0.001352	0.205059	0.25508	0.130236	0.0503281	0.586856	32kb 5' of NRG3	intergenic
chr10:83616516	rs12774918	NRG3		Imputed	T	A	T	0.05405	0.136688	0.74347	0	3.6145e-07	0.000270333	0	0.093893	0.772653	0.0627647	0.125373	0.616701	0.99494	0.164658	0.341411	0.818588	-0.0241401	0.156474	0.877412	0.989266	19kb 5' of NRG3	intergenic	eQTL in Brain			rs12774918
chr10:83805510	rs11528179	NRG3	16	Imputed	A	C	A	0.074	1	0.71054	0	2.91248e-07	0.000236074	0.062838	0.476364	0.880781	0.0680653	0.101079	0.500794	0.99494	0.363883	0.292187	0.800862	0.0777998	0.126814	0.539635	0.94156	NRG3	intronic	meQTL in blood (DILGOM)				rs11528179
chr10:83806051	rs191742951	NRG3	17	Imputed	A	G	A	0.151	0.279821	0.69951	0	1.5e-05	0.0066375	0	0.871191	0.975327	0.0388906	0.0855546	0.649478	0.99494	0	0.924608	0.97207	-0.0518415	0.107452	0.629543	0.957407	NRG3	intronic	Motif alteration
chr10:83876020	rs11192578	NRG3	18	Imputed	A	C	A	0.03779	0.5	0.60034	NA	NA	NA	NA	NA	NA	-0.316186	0.128301	0.0138248	0.871902	NA	NA	NA	-0.772783	0.158608	1.21e-06	0.00759226	NRG3	intronic	Enhancer											rs11192578
chr10:84265769	rs34434628	NRG3	19	Imputed	C	T	C	0.1044	1	0.76299	0	6e-06	0.00307421	0	0.294672	0.832789	-0.0388138	0.0947454	0.682106	0.99494	0.27354	0.155961	0.706581	-0.106685	0.117589	0.364399	0.899357	NRG3	intronic
chr10:84466757	rs60197472	NRG3		Imputed	T	A	T	0.3896	0.940373	0.88032	0.094814	5.6e-05	0.0201911	0	0.332366	0.83841	-0.00450032	0.0654007	0.945148	0.995208	0	0.948636	0.977556	-0.0564257	0.0807866	0.484992	0.932878	NRG3	intronic
chr10:84677724	rs59013794	NRG3	20	Imputed	G	A	G	0.1027	1	0.85758	0.556338	6e-06	0.00307421	0.333535	0.128845	0.808194	-0.00175213	0.0982411	0.985773	0.997853	0.063888	0.448599	0.851318	0.0532392	0.121591	0.66155	0.968963	NRG3	intronic	Enhancer											rs59013794
chr10:84677726	rs7908968	NRG3		Imputed	G	A	G	0.1656	0.578962	0.79057	0	2.9e-05	0.0112926	0.023779	0.189845	0.808194	-0.0599511	0.081593	0.462591	0.99494	0	0.766784	0.937651	0.0799098	0.101773	0.432465	0.924093	NRG3	intronic	Enhancer											rs7908968
chr11:117140962	rs1261780	BACE1	21	Imputed	T	C	T	0.1491	1	0.93277	0	6.8e-05	0.0236421	0.550138	0.167689	0.808194	-0.0824361	0.0840155	0.326637	0.994827	0	0.682134	0.905912	-0.0620874	0.104214	0.551413	0.945753	RNF214	intronic	eQTL in blood (GTEx), eQTL in brain		rs1261780	rs1261780
chr11:117191251	rs191109295	BACE1	22	Imputed	G	C	G	0.1914	0.53141	0.78413	0	4e-06	0.00243375	0	0.756218	0.956167	-0.0349724	0.0770574	0.649997	0.99494	0.000599	0.813308	0.950487	-0.100563	0.0961016	0.295518	0.866837	CEP164	intronic	Enhancer											rs191109295
chr19:36264860	rs807483	PSENEN	23	Imputed	T	C	T	0.3539	0.744646	0.91296	0	0.000166	0.043011	0	0.331702	0.838361	0.0234157	0.0661139	0.723255	0.99494	0.031362	0.668406	0.905745	0.0274841	0.0821121	0.737883	0.980868	1.6kb 5' of ARHGAP33	upstream gene variant	eQTL in brain, meQTL in blood (DILGOM), meQTL in blood (mQTLdb), Promoter, Enhancer		rs807483		rs807483	rs807483					rs807483	rs807483
SNP summary statistics are based on the discovery sample (NAG-FIN, N=1 998).
FDR p<0.05 are highlighted in pink (Bolded). Linkage LOD scores > 1 are highlighted in pink.
Markers highlighted in BLUE show significant association with NW. Marker highlighted in GREEN shows association with ND. Remaining markers show association with SI.
SNPs within 50kb flankings of the gene boundaries defined in S.table 1 are reported with the same gene name in this table.
* LD blocks defined by the 'solid spine of LD' option in Haploview (Supplementary figure 5)
** Regulatory region SNP refers to transcription factor binding site, promoter (and flanking) region
*** Only results from blood and brain tissue are summarized in this table. For full haploreg results see supplementary table 11
NA, not available, as PSEUDOMARKER only analyzes SNPs with MAF≥0.05
SE, standard error
MAF, minor allele frequency
HWE, Hardy-Weinberg Equilibrium
FDR, False Discovery Rate (Benjamin and Hochberg method for multiple testing correction)
meQTL, Methylation quantitative trait loci
eQTL, Expression quantitative trait loci
GTEx (http://gtexportal.org/)
BRAINEAC (http://www.braineac.org/)
BIOS QTL (http://genenetwork.nl/biosqtlbrowser/)
mQTLdb (http://www.mqtldb.org/)
Hannon et al 2016 (http://epigenetics.essex.ac.uk/mQTL/)
SPANR (http://tools.genes.toronto.edu/)
