# Supplementary material for: Neuregulin signaling pathway in smoking behavior
Source: Transl Psychiatry. 2017 Aug 22;7(8):e1212–. doi: 10.1038/tp.2017.183 (PMC5611747; doi:10.1038/tp.2017.183)
Supplement: Supplementary Table 4 [file tp2017183x9.xlsx]

## Sheet: Sheet1
SUPPLEMENTARY TABLE 4. eQTLs detected in the DILGOM sample
SNP	Gene	Beta	Statistic	P-value	FDR P-value
rs77085193	NRG1	-0.0822748	-5.41139	9.66912e-08	4.83456e-07
rs17643260	NRG1	-0.0822748	-5.41139	9.66912e-08	4.83456e-07
rs7000656	NRG1	-0.0822748	-5.41139	9.66912e-08	4.83456e-07
rs17716671	NRG1	-0.0822748	-5.41139	9.66912e-08	4.83456e-07
rs11780575	NRG1	-0.0822748	-5.41139	9.66912e-08	4.83456e-07
rs17644185	NRG1	-0.0822748	-5.41139	9.66912e-08	4.83456e-07
rs17716920	NRG1	-0.0822748	-5.41139	9.66912e-08	4.83456e-07
rs10808325	NRG1	-0.0822748	-5.41139	9.66912e-08	4.83456e-07
rs75974189	NRG1	-0.0822748	-5.41139	9.66912e-08	4.83456e-07
rs11787140	NRG1	-0.0822748	-5.41139	9.66912e-08	4.83456e-07
rs4733344	NRG1	-0.0822748	-5.41139	9.66912e-08	4.83456e-07
rs12545304	NRG1	-0.0822748	-5.41139	9.66912e-08	4.83456e-07
rs11777461	NRG1	-0.0822748	-5.41139	9.66912e-08	4.83456e-07
rs7840005	NRG1	-0.0822627	-5.38775	1.09515e-07	4.9083e-07
rs75673683	NRG1	-0.08191	-5.36905	1.2082e-07	4.9083e-07
rs4733346	NRG1	-0.08191	-5.36905	1.2082e-07	4.9083e-07
rs77752517	NRG1	-0.0814055	-5.33687	1.42971e-07	5.46653e-07
rs11779465	NRG1	-0.0813406	-5.24512	2.29988e-07	7.868e-07
rs58182668	NRG1	-0.0813406	-5.24512	2.29988e-07	7.868e-07
rs10954844	NRG1	-0.0803427	-5.10673	4.64972e-07	1.51116e-06
rs4436087	NRG1	-0.0792614	-4.93148	1.10855e-06	3.43123e-06
rs4327825	NRG1	-0.0491997	-3.10133	0.00203403	0.00574835
rs4329235	NRG1	-0.0491997	-3.10133	0.00203403	0.00574835
rs35225704	ERBB4	-0.0708319	-2.59795	0.00965157	0.0261397
rs12990946	ERBB4	-0.0615338	-2.49038	0.0130802	0.0340086
Only eQTLs with FDR p<0.05 presented here (highlighted in pink)
FDR, False discovery rate
