# Supplementary material for: Neuregulin signaling pathway in smoking behavior
Source: Transl Psychiatry. 2017 Aug 22;7(8):e1212–. doi: 10.1038/tp.2017.183 (PMC5611747; doi:10.1038/tp.2017.183)
Supplement: Supplementary Table 5 [file tp2017183x10.xlsx]

## Sheet: Sheet1
SUPPLEMENTARY TABLE 5. meQTLs detected in the DILGOM sample
Gene	SNP	CpG	Beta	statistic	P-value	FDR		Gene	Number of CpGs
NRG3	rs11528179	cg23255963	0.0997503	3.75544	0.000192975	0.0330305		APH1A	15
ERBB4	rs13001305	cg01965462	-0.0438582	-6.04983	2.80843e-09	9.45738e-07		APH1B	18
ERBB4		cg16329650	0.0354218	6.0025	3.69091e-09	1.10481e-06		BACE1	16
ERBB4	rs13006797	cg01965462	-0.0439235	-6.32284	5.6139e-10	3.02477e-07		ERBB4	35
ERBB4	rs13006797	cg16329650	0.0349545	6.17416	1.35881e-09	6.10104e-07		NCSTN	22
ERBB4	rs147786642	cg16329650	0.02618	3.58817	0.000365129	0.0468408		NRG1	69
ERBB4	rs17328083	cg01965462	-0.0417473	-6.66662	6.81445e-11	6.06846e-08		NRG3	38
ERBB4	rs17328083	cg16329650	0.0337554	6.62191	9.01033e-11	6.06846e-08		PSEN1	13
ERBB4	rs1836721	cg11058366	-0.0145723	-4.14648	3.95412e-05	0.00819415		PSEN2	13
ERBB4	rs1836721	cg20637307	-0.0102315	-3.68419	0.000253954	0.0402442		PSENEN	15
ERBB4	rs35225704	cg01965462	-0.048941	-3.64897	0.000290408	0.0434644
ERBB4	rs35225704	cg16329650	0.0392206	3.59283	0.000358812	0.0468408		Table showing distribution of CpGs per gene
ERBB4	rs36001505	cg16329650	0.02618	3.58817	0.000365129	0.0468408
ERBB4	rs4993337	cg16329650	0.0206911	5.51994	5.40635e-08	1.32407e-05
ERBB4	rs4993337	cg00011346	0.00772136	3.75121	0.000196172	0.0330305
ERBB4	rs71422776	cg01965462	-0.0432132	-3.56552	0.000397318	0.0486533
ERBB4	rs73989053	cg01965462	-0.0417473	-6.66662	6.81445e-11	6.06846e-08
ERBB4	rs73989053	cg16329650	0.0337554	6.62191	9.01033e-11	6.06846e-08
ERBB4	rs75489550	cg16329650	0.0360734	6.09407	2.17208e-09	8.35939e-07
ERBB4	rs75489550	cg01965462	-0.0430033	-5.89782	6.71168e-09	1.80813e-06
ERBB4	rs78391944	cg16329650	0.0410369	3.76916	0.000182949	0.0330305
PSENEN	rs807483	cg03309967	-0.0137828	-4.63956	4.44421e-06	0.000997725
Only eQTLs with FDR p<0.05 presented here (highlighted in pink)
FDR, False discovery rate
