# Supplementary material for: Neuregulin signaling pathway in smoking behavior
Source: Transl Psychiatry. 2017 Aug 22;7(8):e1212–. doi: 10.1038/tp.2017.183 (PMC5611747; doi:10.1038/tp.2017.183)
Supplement: Supplementary Table 6 [file tp2017183x11.xlsx]

## Sheet: Sheet1
SUPPLEMENTARY TABLE 6. Replication of eQTLs in blood in the GTEx database
Gene	SNP	Effect Size	T Statistic	SE	P Value	FDR P-value
NRG1	rs75974189	-0.28	-2.8	0.1	0.0062	0.0212667
NRG1	rs10808325	-0.27	-2.8	0.1	0.0063	0.0212667
NRG1	rs17716671	-0.27	-2.8	0.1	0.0063	0.0212667
NRG1	rs11780575	-0.27	-2.8	0.1	0.0063	0.0212667
NRG1	rs17644185	-0.27	-2.8	0.1	0.0063	0.0212667
NRG1	rs17716920	-0.27	-2.8	0.1	0.0063	0.0212667
NRG1	rs7000656	-0.27	-2.7	0.1	0.0064	0.0212667
NRG1	rs75673683	-0.26	-2.7	0.098	0.008	0.0212667
NRG1	rs4733346	-0.26	-2.7	0.098	0.0081	0.0212667
NRG1	rs11777461	-0.26	-2.6	0.098	0.0087	0.0212667
NRG1	rs12545304	-0.26	-2.6	0.098	0.0087	0.0212667
NRG1	rs4733344	-0.26	-2.6	0.098	0.0088	0.0212667
NRG1	rs77085193	-0.26	-2.5	0.1	0.011	0.0227857
NRG1	rs17643260	-0.26	-2.6	0.1	0.011	0.0227857
NRG1	rs11787140	-0.26	-2.5	0.1	0.012	0.0232
NRG1	rs10954844	-0.24	-2.5	0.095	0.013	0.0235625
NRG1	rs77752517	-0.27	-2.5	0.11	0.015	0.0241667
BACE1	rs1261780	-0.2	-2.5	0.083	0.014	0.0238824
PSENEN	rs807483	0.078	2.3	0.033	0.02	0.031579
ERBB4 and NRG3 genes were insufficiently expressed in GTEx blood data and could not be tested.
SE, Standard Error
FDR, False discovery rate
