# Supplementary material for: Neuregulin signaling pathway in smoking behavior
Source: Transl Psychiatry. 2017 Aug 22;7(8):e1212–. doi: 10.1038/tp.2017.183 (PMC5611747; doi:10.1038/tp.2017.183)
Supplement: Supplementary Table 7 [file tp2017183x12.xlsx]

## Sheet: Sheet1
SUPPLEMENTARY TABLE 7. eQTLs tested in brain tissues in the GTEx and BRAINEAC databases
cis-eQTLs GTEx
Gene	SNP	P-value	FDR P-value	Tissue	Effect Size	T Statistic	SE
ERBB4	rs13385826	0.00037	0.0148	Spinal cord	1.2	3.9	0.3
NRG3	rs12774918	0.00069	0.0276	Amygdala	0.63	3.7	0.17
BACE1	rs1261780	0.00024	0.0156	Cerebellar Hemisphere	0.23	3.9	0.059
NRG1 was insufficiently expressed in amygdala and spinal cord tissues (GTEx data) and could not be tested.
cis-eQTLs BRAINEAC
Gene	SNP	P-value	FDR P-value	Tissue
ERBB4	rs192584214	0.00025	0.00817	Cerebellar cortex
ERBB4	rs112465988	0.00038	0.00817	Cerebellar cortex
We tested eQTLs for the 66 SNPs in all available brain regions (13 in GTEx and 10 in BRAINEAC). Only eQTLs with FDR p value<0.05 are presented here (highlighted in pink).
Of the 66 SNPs, only 44 could be tested in BRAINEAC (as it contains SNPs with MAF>0.05 only)
A transcript-level expression profile (estimated from exon-level data as the windsorized mean) was used to select one probe per gene in the BRAINEAC data.
SE, Standard Error
FDR, False discovery rate
GTEx (http://gtexportal.org/)
GTEx sample sizes per tissue - amygdala (N=62), anterior cingulate cortex (N=72), caudate (N=100), cerebellar hemisphere (N=89), cerebellum (N=103), cortex (N=96), frontal cortex (N=92), hippocampus (N=81), hypothalamus (N=81), nucleus accumbens (N=93), putamen (N=82), spinal cord (N=59), and substantia nigra (N=56))
BRAINEAC (http://www.braineac.org/)
BRAINEAC sample size = 134, Tissues available: cerebellum, frontal cortex, hippocampus, medulla, occipital cortex, putamen, substantia nigra, temporal cortex, thalamus, and intralobular white matter
