# Supplementary material for: Neuregulin signaling pathway in smoking behavior
Source: Transl Psychiatry. 2017 Aug 22;7(8):e1212–. doi: 10.1038/tp.2017.183 (PMC5611747; doi:10.1038/tp.2017.183)
Supplement: Supplementary Table 8 [file tp2017183x13.xlsx]

## Sheet: Sheet1
SUPPLEMENTARY TABLE 8. Replication of meQTLs in blood in the mQTLdb database
cis-meQTLs detected in mQTLdb
Gene	SNP	SNP Position	A1	A2	CpG	CpG position	beta	Effect Size	p-value	FDR p-value	Timepoint
ERBB4	rs73989053	Chr2:213403091	A	G	cg01965462	Chr2:213400697	-0.42221	0.01024	5.02e-11	7.08706e-11	Middle Age
	rs73989053	Chr2:213403091	A	G		Chr2:213400697	-0.38505	0.00742	1.51e-10	1.90737e-10	Adolescence
	rs73989053	Chr2:213403091	A	G	cg16329650	Chr2:213403929	0.50478	0.04134	1.04e-19	2.96e-19	Middle Age
	rs73989053	Chr2:213403091	A	G	cg16329650	Chr2:213403929	0.64788	0.03568	8.99e-35	7.192e-34	Adolescence
ERBB4	rs13006797	Chr2:213405952	A	G	cg01965462	Chr2:213400697	-0.4661	0.01271	6.42e-12	1.0272e-11	Middle Age
ERBB4		Chr2:213405952	A	G		Chr2:213400697	-0.37432	0.00454	7.73e-09	9.276e-09	Adolescence
ERBB4		Chr2:213405952	A	G	cg16329650	Chr2:213403929	0.52881	0.04124	2.31e-19	5.544e-19	Middle Age
ERBB4		Chr2:213405952	A	G	cg16329650	Chr2:213403929	0.60958	0.03497	1.96e-26	7.84e-26	Adolescence
ERBB4	rs17328083	Chr2:213412426	A	T	cg01965462	Chr2:213400697	-0.42424	0.0103	4.24e-11	6.36e-11	Middle Age
	rs17328083	Chr2:213412426	A	T		Chr2:213400697	-0.39177	0.00747	7.34e-11	9.78667e-11	Adolescence
	rs17328083	Chr2:213412426	A	T	cg16329650	Chr2:213403929	0.50497	0.04124	1.11e-19	2.96e-19	Middle Age
	rs17328083	Chr2:213412426	A	T	cg16329650	Chr2:213403929	0.64629	0.03567	1.57e-34	9.42e-34	Adolescence
ERBB4	rs13001305	Chr2:213413647	C	T	cg01965462	Chr2:213400697	-0.47593	0.01534	3.83e-12	7.07077e-12	Middle Age
	rs13001305	Chr2:213413647	C	T	cg01965462		-0.36572	0.00452	1.86e-08	2.02909e-08	Adolescence
	rs13001305	Chr2:213413647	C	T	cg16329650	Chr2:213403929	0.5328	0.04158	3.02e-19	6.58909e-19	Middle Age
	rs13001305	Chr2:213413647	C	T		Chr2:213403929	0.61116	0.03497	1.95e-26	7.84e-26	Adolescence
ERBB4	rs75489550	Chr2:213413884	A	G	cg01965462	Chr2:213400697	-0.46843	0.01203	5.81e-12	9.96e-12	Middle Age
	rs75489550	Chr2:213413884	A	G		Chr2:213400697	-0.37037	0.00454	1.11e-08	1.26857e-08	Adolescence
	rs75489550	Chr2:213413884	A	G	cg16329650	Chr2:213403929	0.5157	0.04124	2.44e-18	4.88e-18	Middle Age
	rs75489550	Chr2:213413884	A	G	cg16329650	Chr2:213403929	0.60732	0.03497	3.09e-26	1.05943e-25	Adolescence
ERBB4	rs36001505	Chr2:213448492	T	C	cg16329650	Chr2:213403929	0.42593	0.03337	7.73e-08	7.73e-08	Adolescence
ERBB4	rs147786642	Chr2:213448632	A	G	cg16329650	Chr2:213403929	0.43014	0.03337	5.72e-08	5.9687e-08	Adolescence
PSENEN	rs807483	Chr19:36264860	C	T	cg18805164	Chr19:36265700	1.04766	0.28648	1.4e-137	1.68e-136	Middle Age
	rs807483	Chr19:36264860	C	T		Chr19:36265700	1.02107	0.26884	9.2e-158	2.208e-156	Adolescence
This table contains cis-meQTLs detected in mQTLdb (http://www.mqtldb.org/) among the highlighted 66 SNPs
We focused on results from only two time points: Adolescence (mean age 17.14 (sd 1.01)) and Middle age ( mean age 47.45 (sd 4.46))
Chr, Chromosome
