# Supplementary material for: Neuregulin signaling pathway in smoking behavior
Source: Transl Psychiatry. 2017 Aug 22;7(8):e1212–. doi: 10.1038/tp.2017.183 (PMC5611747; doi:10.1038/tp.2017.183)
Supplement: Supplementary Table 9 [file tp2017183x14.xlsx]

## Sheet: Sheet1
SUPPLEMENTARY TABLE 9. meQTLs found in published fetal brain data
SNP	SNP Position	CpG	DNAm Position	Gene	Beta	P-value
rs73989053	chr2:213403091	cg20637307	Chr2:213403960	ERBB4	0.01	5.14e-13
		cg16329650	Chr2:213403929	ERBB4	0.05	2.6e-11
rs17328083	chr2:213412426	cg20637307	Chr2:213403960	ERBB4	0.01	2.99e-11
	chr2:213412426	cg16329650	Chr2:213403929	ERBB4	0.05	1.81e-10
rs13001305	chr2:213413647	cg20637307	Chr2:213403960	ERBB4	0.01	6.22e-09
	chr2:213413647	cg16329650	Chr2:213403929	ERBB4	0.05	2.29e-09
rs75489550	chr2:213413884	cg20637307	Chr2:213403960	ERBB4	0.01	4.94e-11
	chr2:213413884	cg16329650	Chr2:213403929	ERBB4	0.05	7.96e-10
This table contains the meQTLs reported at http://epigenetics.essex.ac.uk/mQTL/
Data source: Hannon et al. Methylation QTLs in the developing brain and their enrichment in schizophrenia risk loci. Nature neuroscience, 19(1): 48-54(2016).
These four SNPs show association with NW in our study.
