# Supplementary material for: Neuregulin signaling pathway in smoking behavior
Source: Transl Psychiatry. 2017 Aug 22;7(8):e1212–. doi: 10.1038/tp.2017.183 (PMC5611747; doi:10.1038/tp.2017.183)
Supplement: Supplementary Table 10 [file tp2017183x15.xlsx]

## Sheet: Sheet1
SUPPLEMENTARY TABLE 10. Variant Effect Predictor (VEP) annotation result
rs ID	Location	Allele	Consequence	IMPACT	GENE	Feature_type	Feature	BIOTYPE	EXON	INTRON	HGVSc	HGVSp	cDNA position	CDS position	Protein position	Amino acids	Codons	DISTANCE	STRAND	FLAGS	CANONICAL	TSL	APPRIS	SIFT	PolyPhen	DOMAINS	GMAF	AFR MAF	AMR MAF	EAS MAF	EUR MAF	SAS MAF	AA MAF	EA MAF	ExAC MAF	ExAC Adj MAF	ExAC AFR MAF	ExAC AMR MAF	ExAC EAS MAF	ExAC FIN MAF	ExAC NFE MAF	ExAC OTH MAF	ExAC SAS MAF	CLIN SIG	SOMATIC	PHENO	PUBMED	MOTIF NAME	MOTIF POS
rs183423866	Chr1:150193903-150193903	A	regulatory_region_variant	MODIFIER	-	RegulatoryFeature	ENSR00001591605	TF_binding_site	-	-	-	-	-	-	-	-	-	-	-	-	-	-	-	-	-	-	-	-	-	-	-	-	-	-	-	-	-	-	-	-	-	-	-	-	-	-	-	-	-
			intron_variant	MODIFIER	ANP32E	Transcript	ENST00000533654	protein_coding	-	4/4	-	-	-	-	-	-	-	-	-1	-	-	-	-	-	-	-	-	-	-	-	-	-	-	-	-	-	-	-	-	-	-	-	-	-	-	-	-	-	-
			intron_variant	MODIFIER	ANP32E	Transcript	ENST00000369114	protein_coding	-	4/4	-	-	-	-	-	-	-	-	-1	-	-	-	-	-	-	-	-	-	-	-	-	-	-	-	-	-	-	-	-	-	-	-	-	-	-	-	-	-	-
			intron_variant	MODIFIER	ANP32E	Transcript	ENST00000534437	protein_coding	-	2/2	-	-	-	-	-	-	-	-	-1	cds_start_NF	-	-	-	-	-	-	-	-	-	-	-	-	-	-	-	-	-	-	-	-	-	-	-	-	-	-	-	-	-
			intron_variant	MODIFIER	ANP32E	Transcript	ENST00000436748	protein_coding	-	5/5	-	-	-	-	-	-	-	-	-1	-	-	-	-	-	-	-	-	-	-	-	-	-	-	-	-	-	-	-	-	-	-	-	-	-	-	-	-	-	-
			intron_variant	MODIFIER	ANP32E	Transcript	ENST00000369119	protein_coding	-	6/6	-	-	-	-	-	-	-	-	-1	-	-	-	-	-	-	-	-	-	-	-	-	-	-	-	-	-	-	-	-	-	-	-	-	-	-	-	-	-	-
			intron_variant	MODIFIER	ANP32E	Transcript	ENST00000369116	protein_coding	-	4/4	-	-	-	-	-	-	-	-	-1	-	-	-	-	-	-	-	-	-	-	-	-	-	-	-	-	-	-	-	-	-	-	-	-	-	-	-	-	-	-
			intron_variant	MODIFIER	ANP32E	Transcript	ENST00000369115	protein_coding	-	5/5	-	-	-	-	-	-	-	-	-1	-	-	-	-	-	-	-	-	-	-	-	-	-	-	-	-	-	-	-	-	-	-	-	-	-	-	-	-	-	-
			intron_variant	MODIFIER	ANP32E	Transcript	ENST00000314136	protein_coding	-	6/6	-	-	-	-	-	-	-	-	-1	-	YES	-	-	-	-	-	-	-	-	-	-	-	-	-	-	-	-	-	-	-	-	-	-	-	-	-	-	-	-
rs187135585	Chr1:150193907-150193907	A	regulatory_region_variant	MODIFIER	-	RegulatoryFeature	ENSR00001591605	TF_binding_site	-	-	-	-	-	-	-	-	-	-	-	-	-	-	-	-	-	-	-	-	-	-	-	-	-	-	-	-	-	-	-	-	-	-	-	-	-	-	-	-	-
		A	intron_variant	MODIFIER	ANP32E	Transcript	ENST00000533654	protein_coding	-	4/4	-	-	-	-	-	-	-	-	-1	-	-	-	-	-	-	-	-	-	-	-	-	-	-	-	-	-	-	-	-	-	-	-	-	-	-	-	-	-	-
		A	intron_variant	MODIFIER	ANP32E	Transcript	ENST00000369114	protein_coding	-	4/4	-	-	-	-	-	-	-	-	-1	-	-	-	-	-	-	-	-	-	-	-	-	-	-	-	-	-	-	-	-	-	-	-	-	-	-	-	-	-	-
		A	intron_variant	MODIFIER	ANP32E	Transcript	ENST00000534437	protein_coding	-	2/2	-	-	-	-	-	-	-	-	-1	cds_start_NF	-	-	-	-	-	-	-	-	-	-	-	-	-	-	-	-	-	-	-	-	-	-	-	-	-	-	-	-	-
		A	intron_variant	MODIFIER	ANP32E	Transcript	ENST00000436748	protein_coding	-	5/5	-	-	-	-	-	-	-	-	-1	-	-	-	-	-	-	-	-	-	-	-	-	-	-	-	-	-	-	-	-	-	-	-	-	-	-	-	-	-	-
		A	intron_variant	MODIFIER	ANP32E	Transcript	ENST00000369119	protein_coding	-	6/6	-	-	-	-	-	-	-	-	-1	-	-	-	-	-	-	-	-	-	-	-	-	-	-	-	-	-	-	-	-	-	-	-	-	-	-	-	-	-	-
		A	intron_variant	MODIFIER	ANP32E	Transcript	ENST00000369116	protein_coding	-	4/4	-	-	-	-	-	-	-	-	-1	-	-	-	-	-	-	-	-	-	-	-	-	-	-	-	-	-	-	-	-	-	-	-	-	-	-	-	-	-	-
		A	intron_variant	MODIFIER	ANP32E	Transcript	ENST00000369115	protein_coding	-	5/5	-	-	-	-	-	-	-	-	-1	-	-	-	-	-	-	-	-	-	-	-	-	-	-	-	-	-	-	-	-	-	-	-	-	-	-	-	-	-	-
		A	intron_variant	MODIFIER	ANP32E	Transcript	ENST00000314136	protein_coding	-	6/6	-	-	-	-	-	-	-	-	-1	-	YES	-	-	-	-	-	-	-	-	-	-	-	-	-	-	-	-	-	-	-	-	-	-	-	-	-	-	-	-
rs10916053	Chr1:227029925-227029925	A	intergenic_variant	MODIFIER	-	-	-	-	-	-	-	-	-	-	-	-	-	-	-	-	-	-	-	-	-	-	T:0.4447	A:0.6097	A:0.4798	A:0.5198	A:0.5348	A:0.593	-	-	-	-	-	-	-	-	-	-	-	-	-	-	-	-	-
rs1836721	Chr2:212252194-212252194	T	intron_variant	MODIFIER	ERBB4	Transcript	ENST00000402597	protein_coding	-	26/27	-	-	-	-	-	-	-	-	-1	-	-	-	-	-	-	-	T:0.0419	T:0.0061	T:0.072	T:0	T:0.1352	T:0.0164	-	-	-	-	-	-	-	-	-	-	-	-	-	-	23927961	-	-
			intron_variant	MODIFIER	ERBB4	Transcript	ENST00000436443	protein_coding	-	25/26	-	-	-	-	-	-	-	-	-1	-	-	-	-	-	-	-	T:0.0419	T:0.0061	T:0.072	T:0	T:0.1352	T:0.0164	-	-	-	-	-	-	-	-	-	-	-	-	-	-	23927961	-	-
			intron_variant	MODIFIER	ERBB4	Transcript	ENST00000342788	protein_coding	-	26/27	-	-	-	-	-	-	-	-	-1	-	YES	-	-	-	-	-	T:0.0419	T:0.0061	T:0.072	T:0	T:0.1352	T:0.0164	-	-	-	-	-	-	-	-	-	-	-	-	-	-	23927961	-	-
rs13385826	Chr2:212295478-212295478	G	intron_variant	MODIFIER	ERBB4	Transcript	ENST00000402597	protein_coding	-	21/27	-	-	-	-	-	-	-	-	-1	-	-	-	-	-	-	-	G:0.2226	G:0.1959	G:0.1412	G:0.3433	G:0.2684	G:0.1452	-	-	-	-	-	-	-	-	-	-	-	-	-	-	-	-	-
			intron_variant	MODIFIER	ERBB4	Transcript	ENST00000436443	protein_coding	-	21/26	-	-	-	-	-	-	-	-	-1	-	-	-	-	-	-	-	G:0.2226	G:0.1959	G:0.1412	G:0.3433	G:0.2684	G:0.1452	-	-	-	-	-	-	-	-	-	-	-	-	-	-	-	-	-
			intron_variant	MODIFIER	ERBB4	Transcript	ENST00000342788	protein_coding	-	21/27	-	-	-	-	-	-	-	-	-1	-	YES	-	-	-	-	-	G:0.2226	G:0.1959	G:0.1412	G:0.3433	G:0.2684	G:0.1452	-	-	-	-	-	-	-	-	-	-	-	-	-	-	-	-	-
rs184443533	Chr2:212404930-212404930	C	intron_variant	MODIFIER	ERBB4	Transcript	ENST00000402597	protein_coding	-	20/27	-	-	-	-	-	-	-	-	-1	-	-	-	-	-	-	-	C:0.4056	C:0.5242	C:0.4006	C:0.3988	C:0.333	C:0.3303	-	-	-	-	-	-	-	-	-	-	-	-	-	-	-	-	-
			intron_variant	MODIFIER	ERBB4	Transcript	ENST00000436443	protein_coding	-	20/26	-	-	-	-	-	-	-	-	-1	-	-	-	-	-	-	-	C:0.4056	C:0.5242	C:0.4006	C:0.3988	C:0.333	C:0.3303	-	-	-	-	-	-	-	-	-	-	-	-	-	-	-	-	-
			intron_variant	MODIFIER	ERBB4	Transcript	ENST00000342788	protein_coding	-	20/27	-	-	-	-	-	-	-	-	-1	-	YES	-	-	-	-	-	C:0.4056	C:0.5242	C:0.4006	C:0.3988	C:0.333	C:0.3303	-	-	-	-	-	-	-	-	-	-	-	-	-	-	-	-	-
			downstream_gene_variant	MODIFIER	RNA5SP119	Transcript	ENST00000362715	rRNA	-	-	-	-	-	-	-	-	-	4436	1	-	YES	-	-	-	-	-	C:0.4056	C:0.5242	C:0.4006	C:0.3988	C:0.333	C:0.3303	-	-	-	-	-	-	-	-	-	-	-	-	-	-	-	-	-
rs6729616	Chr2:212494513-212494513	C	intron_variant,non_coding_transcript_variant	MODIFIER	ERBB4	Transcript	ENST00000484594	retained_intron	-	17/19	-	-	-	-	-	-	-	-	-1	-	-	-	-	-	-	-	C:0.2586	C:0.0318	C:0.2392	C:0.5764	C:0.1849	C:0.3272	-	-	-	-	-	-	-	-	-	-	-	-	-	-	-	-	-
	chr2:212494513-212494513	C	intron_variant	MODIFIER	ERBB4	Transcript	ENST00000402597	protein_coding	-	17/27	-	-	-	-	-	-	-	-	-1	-	-	-	-	-	-	-	C:0.2586	C:0.0318	C:0.2392	C:0.5764	C:0.1849	C:0.3272	-	-	-	-	-	-	-	-	-	-	-	-	-	-	-	-	-
	chr2:212494513-212494513	C	intron_variant	MODIFIER	ERBB4	Transcript	ENST00000436443	protein_coding	-	17/26	-	-	-	-	-	-	-	-	-1	-	-	-	-	-	-	-	C:0.2586	C:0.0318	C:0.2392	C:0.5764	C:0.1849	C:0.3272	-	-	-	-	-	-	-	-	-	-	-	-	-	-	-	-	-
	chr2:212494513-212494513	C	intron_variant	MODIFIER	ERBB4	Transcript	ENST00000260943	protein_coding	-	17/18	-	-	-	-	-	-	-	-	-1	cds_start_NF,cds_end_NF	-	-	-	-	-	-	C:0.2586	C:0.0318	C:0.2392	C:0.5764	C:0.1849	C:0.3272	-	-	-	-	-	-	-	-	-	-	-	-	-	-	-	-	-
	chr2:212494513-212494513	C	intron_variant	MODIFIER	ERBB4	Transcript	ENST00000342788	protein_coding	-	17/27	-	-	-	-	-	-	-	-	-1	-	YES	-	-	-	-	-	C:0.2586	C:0.0318	C:0.2392	C:0.5764	C:0.1849	C:0.3272	-	-	-	-	-	-	-	-	-	-	-	-	-	-	-	-	-
rs187745320	Chr2:212540507-212540507	T	intron_variant,non_coding_transcript_variant	MODIFIER	ERBB4	Transcript	ENST00000484594	retained_intron	-	13/19	-	-	-	-	-	-	-	-	-1	-	-	-	-	-	-	-	-	-	-	-	-	-	-	-	-	-	-	-	-	-	-	-	-	-	-	-	-	-	-
	chr2:212540507-212540507	T	intron_variant	MODIFIER	ERBB4	Transcript	ENST00000402597	protein_coding	-	13/27	-	-	-	-	-	-	-	-	-1	-	-	-	-	-	-	-	-	-	-	-	-	-	-	-	-	-	-	-	-	-	-	-	-	-	-	-	-	-	-
	chr2:212540507-212540507	T	intron_variant	MODIFIER	ERBB4	Transcript	ENST00000436443	protein_coding	-	13/26	-	-	-	-	-	-	-	-	-1	-	-	-	-	-	-	-	-	-	-	-	-	-	-	-	-	-	-	-	-	-	-	-	-	-	-	-	-	-	-
	chr2:212540507-212540507	T	intron_variant	MODIFIER	ERBB4	Transcript	ENST00000260943	protein_coding	-	13/18	-	-	-	-	-	-	-	-	-1	cds_start_NF,cds_end_NF	-	-	-	-	-	-	-	-	-	-	-	-	-	-	-	-	-	-	-	-	-	-	-	-	-	-	-	-	-
	chr2:212540507-212540507	T	intron_variant	MODIFIER	ERBB4	Transcript	ENST00000342788	protein_coding	-	13/27	-	-	-	-	-	-	-	-	-1	-	YES	-	-	-	-	-	-	-	-	-	-	-	-	-	-	-	-	-	-	-	-	-	-	-	-	-	-	-	-
rs13413099	Chr2:212573962-212573962	G	intron_variant,non_coding_transcript_variant	MODIFIER	ERBB4	Transcript	ENST00000484594	retained_intron	-	9/19	-	-	-	-	-	-	-	-	-1	-	-	-	-	-	-	-	-	-	-	-	-	-	-	-	-	-	-	-	-	-	-	-	-	-	-	-	-	-	-
	chr2:212573962-212573962	G	intron_variant	MODIFIER	ERBB4	Transcript	ENST00000402597	protein_coding	-	9/27	-	-	-	-	-	-	-	-	-1	-	-	-	-	-	-	-	-	-	-	-	-	-	-	-	-	-	-	-	-	-	-	-	-	-	-	-	-	-	-
	chr2:212573962-212573962	G	intron_variant	MODIFIER	ERBB4	Transcript	ENST00000436443	protein_coding	-	9/26	-	-	-	-	-	-	-	-	-1	-	-	-	-	-	-	-	-	-	-	-	-	-	-	-	-	-	-	-	-	-	-	-	-	-	-	-	-	-	-
	chr2:212573962-212573962	G	intron_variant	MODIFIER	ERBB4	Transcript	ENST00000260943	protein_coding	-	9/18	-	-	-	-	-	-	-	-	-1	cds_start_NF,cds_end_NF	-	-	-	-	-	-	-	-	-	-	-	-	-	-	-	-	-	-	-	-	-	-	-	-	-	-	-	-	-
	chr2:212573962-212573962	G	intron_variant	MODIFIER	ERBB4	Transcript	ENST00000342788	protein_coding	-	9/27	-	-	-	-	-	-	-	-	-1	-	YES	-	-	-	-	-	-	-	-	-	-	-	-	-	-	-	-	-	-	-	-	-	-	-	-	-	-	-	-
rs71350752	Chr2:212637593-212637593	C	intron_variant,non_coding_transcript_variant	MODIFIER	ERBB4	Transcript	ENST00000484594	retained_intron	-	4/19	-	-	-	-	-	-	-	-	-1	-	-	-	-	-	-	-	-	-	-	-	-	-	-	-	-	-	-	-	-	-	-	-	-	-	-	-	-	-	-
	chr2:212637593-212637593	C	intron_variant	MODIFIER	ERBB4	Transcript	ENST00000402597	protein_coding	-	4/27	-	-	-	-	-	-	-	-	-1	-	-	-	-	-	-	-	-	-	-	-	-	-	-	-	-	-	-	-	-	-	-	-	-	-	-	-	-	-	-
	chr2:212637593-212637593	C	intron_variant	MODIFIER	ERBB4	Transcript	ENST00000436443	protein_coding	-	4/26	-	-	-	-	-	-	-	-	-1	-	-	-	-	-	-	-	-	-	-	-	-	-	-	-	-	-	-	-	-	-	-	-	-	-	-	-	-	-	-
	chr2:212637593-212637593	C	intron_variant	MODIFIER	ERBB4	Transcript	ENST00000260943	protein_coding	-	4/18	-	-	-	-	-	-	-	-	-1	cds_start_NF,cds_end_NF	-	-	-	-	-	-	-	-	-	-	-	-	-	-	-	-	-	-	-	-	-	-	-	-	-	-	-	-	-
	chr2:212637593-212637593	C	intron_variant	MODIFIER	ERBB4	Transcript	ENST00000342788	protein_coding	-	4/27	-	-	-	-	-	-	-	-	-1	-	YES	-	-	-	-	-	-	-	-	-	-	-	-	-	-	-	-	-	-	-	-	-	-	-	-	-	-	-	-
	chr2:212637593-212637593	C	intron_variant	MODIFIER	ERBB4	Transcript	ENST00000435846	protein_coding	-	4/4	-	-	-	-	-	-	-	-	-1	cds_end_NF	-	-	-	-	-	-	-	-	-	-	-	-	-	-	-	-	-	-	-	-	-	-	-	-	-	-	-	-	-
	chr2:212637593-212637593	C	intron_variant,non_coding_transcript_variant	MODIFIER	ERBB4	Transcript	ENST00000484474	processed_transcript	-	3/4	-	-	-	-	-	-	-	-	-1	-	-	-	-	-	-	-	-	-	-	-	-	-	-	-	-	-	-	-	-	-	-	-	-	-	-	-	-	-	-
	chr2:212637593-212637593	C	upstream_gene_variant	MODIFIER	MTND2P23	Transcript	ENST00000422990	processed_pseudogene	-	-	-	-	-	-	-	-	-	4338	1	-	YES	-	-	-	-	-	-	-	-	-	-	-	-	-	-	-	-	-	-	-	-	-	-	-	-	-	-	-	-
rs192584214	Chr2:212725774-212725774	A	intron_variant,non_coding_transcript_variant	MODIFIER	ERBB4	Transcript	ENST00000484594	retained_intron	-	3/19	-	-	-	-	-	-	-	-	-1	-	-	-	-	-	-	-	-	-	-	-	-	-	-	-	-	-	-	-	-	-	-	-	-	-	-	-	-	-	-
	chr2:212725774-212725774	A	intron_variant	MODIFIER	ERBB4	Transcript	ENST00000402597	protein_coding	-	3/27	-	-	-	-	-	-	-	-	-1	-	-	-	-	-	-	-	-	-	-	-	-	-	-	-	-	-	-	-	-	-	-	-	-	-	-	-	-	-	-
	chr2:212725774-212725774	A	intron_variant	MODIFIER	ERBB4	Transcript	ENST00000436443	protein_coding	-	3/26	-	-	-	-	-	-	-	-	-1	-	-	-	-	-	-	-	-	-	-	-	-	-	-	-	-	-	-	-	-	-	-	-	-	-	-	-	-	-	-
	chr2:212725774-212725774	A	intron_variant	MODIFIER	ERBB4	Transcript	ENST00000435846	protein_coding	-	3/4	-	-	-	-	-	-	-	-	-1	cds_end_NF	-	-	-	-	-	-	-	-	-	-	-	-	-	-	-	-	-	-	-	-	-	-	-	-	-	-	-	-	-
	chr2:212725774-212725774	A	intron_variant	MODIFIER	ERBB4	Transcript	ENST00000260943	protein_coding	-	3/18	-	-	-	-	-	-	-	-	-1	cds_start_NF,cds_end_NF	-	-	-	-	-	-	-	-	-	-	-	-	-	-	-	-	-	-	-	-	-	-	-	-	-	-	-	-	-
	chr2:212725774-212725774	A	intron_variant,non_coding_transcript_variant	MODIFIER	ERBB4	Transcript	ENST00000484474	processed_transcript	-	2/4	-	-	-	-	-	-	-	-	-1	-	-	-	-	-	-	-	-	-	-	-	-	-	-	-	-	-	-	-	-	-	-	-	-	-	-	-	-	-	-
	chr2:212725774-212725774	A	intron_variant	MODIFIER	ERBB4	Transcript	ENST00000342788	protein_coding	-	3/27	-	-	-	-	-	-	-	-	-1	-	YES	-	-	-	-	-	-	-	-	-	-	-	-	-	-	-	-	-	-	-	-	-	-	-	-	-	-	-	-
rs112465988	Chr2:212725800-212725800	C	intron_variant,non_coding_transcript_variant	MODIFIER	ERBB4	Transcript	ENST00000484594	retained_intron	-	3/19	-	-	-	-	-	-	-	-	-1	-	-	-	-	-	-	-	-	-	-	-	-	-	-	-	-	-	-	-	-	-	-	-	-	-	-	-	-	-	-
	chr2:212725800-212725800	C	intron_variant	MODIFIER	ERBB4	Transcript	ENST00000402597	protein_coding	-	3/27	-	-	-	-	-	-	-	-	-1	-	-	-	-	-	-	-	-	-	-	-	-	-	-	-	-	-	-	-	-	-	-	-	-	-	-	-	-	-	-
	chr2:212725800-212725800	C	intron_variant	MODIFIER	ERBB4	Transcript	ENST00000436443	protein_coding	-	3/26	-	-	-	-	-	-	-	-	-1	-	-	-	-	-	-	-	-	-	-	-	-	-	-	-	-	-	-	-	-	-	-	-	-	-	-	-	-	-	-
	chr2:212725800-212725800	C	intron_variant	MODIFIER	ERBB4	Transcript	ENST00000435846	protein_coding	-	3/4	-	-	-	-	-	-	-	-	-1	cds_end_NF	-	-	-	-	-	-	-	-	-	-	-	-	-	-	-	-	-	-	-	-	-	-	-	-	-	-	-	-	-
	chr2:212725800-212725800	C	intron_variant	MODIFIER	ERBB4	Transcript	ENST00000260943	protein_coding	-	3/18	-	-	-	-	-	-	-	-	-1	cds_start_NF,cds_end_NF	-	-	-	-	-	-	-	-	-	-	-	-	-	-	-	-	-	-	-	-	-	-	-	-	-	-	-	-	-
	chr2:212725800-212725800	C	intron_variant,non_coding_transcript_variant	MODIFIER	ERBB4	Transcript	ENST00000484474	processed_transcript	-	2/4	-	-	-	-	-	-	-	-	-1	-	-	-	-	-	-	-	-	-	-	-	-	-	-	-	-	-	-	-	-	-	-	-	-	-	-	-	-	-	-
	chr2:212725800-212725800	C	intron_variant	MODIFIER	ERBB4	Transcript	ENST00000342788	protein_coding	-	3/27	-	-	-	-	-	-	-	-	-1	-	YES	-	-	-	-	-	-	-	-	-	-	-	-	-	-	-	-	-	-	-	-	-	-	-	-	-	-	-	-
rs185444317	Chr2:212879812-212879812	A	intron_variant,non_coding_transcript_variant	MODIFIER	ERBB4	Transcript	ENST00000484594	retained_intron	-	2/19	-	-	-	-	-	-	-	-	-1	-	-	-	-	-	-	-	-	-	-	-	-	-	-	-	-	-	-	-	-	-	-	-	-	-	-	-	-	-	-
	chr2:212879812-212879812	A	intron_variant	MODIFIER	ERBB4	Transcript	ENST00000402597	protein_coding	-	2/27	-	-	-	-	-	-	-	-	-1	-	-	-	-	-	-	-	-	-	-	-	-	-	-	-	-	-	-	-	-	-	-	-	-	-	-	-	-	-	-
	chr2:212879812-212879812	A	intron_variant	MODIFIER	ERBB4	Transcript	ENST00000436443	protein_coding	-	2/26	-	-	-	-	-	-	-	-	-1	-	-	-	-	-	-	-	-	-	-	-	-	-	-	-	-	-	-	-	-	-	-	-	-	-	-	-	-	-	-
	chr2:212879812-212879812	A	intron_variant	MODIFIER	ERBB4	Transcript	ENST00000435846	protein_coding	-	2/4	-	-	-	-	-	-	-	-	-1	cds_end_NF	-	-	-	-	-	-	-	-	-	-	-	-	-	-	-	-	-	-	-	-	-	-	-	-	-	-	-	-	-
	chr2:212879812-212879812	A	intron_variant	MODIFIER	ERBB4	Transcript	ENST00000260943	protein_coding	-	2/18	-	-	-	-	-	-	-	-	-1	cds_start_NF,cds_end_NF	-	-	-	-	-	-	-	-	-	-	-	-	-	-	-	-	-	-	-	-	-	-	-	-	-	-	-	-	-
	chr2:212879812-212879812	A	intron_variant	MODIFIER	ERBB4	Transcript	ENST00000342788	protein_coding	-	2/27	-	-	-	-	-	-	-	-	-1	-	YES	-	-	-	-	-	-	-	-	-	-	-	-	-	-	-	-	-	-	-	-	-	-	-	-	-	-	-	-
rs10167304	Chr2:212978566-212978566	C	intron_variant,non_coding_transcript_variant	MODIFIER	ERBB4	Transcript	ENST00000484594	retained_intron	-	2/19	-	-	-	-	-	-	-	-	-1	-	-	-	-	-	-	-	C:0.0681	C:0.0189	C:0.1182	C:0.002	C:0.1571	C:0.0757	-	-	-	-	-	-	-	-	-	-	-	-	-	-	-	-	-
	chr2:212978566-212978566	C	intron_variant	MODIFIER	ERBB4	Transcript	ENST00000402597	protein_coding	-	2/27	-	-	-	-	-	-	-	-	-1	-	-	-	-	-	-	-	C:0.0681	C:0.0189	C:0.1182	C:0.002	C:0.1571	C:0.0757	-	-	-	-	-	-	-	-	-	-	-	-	-	-	-	-	-
	chr2:212978566-212978566	C	intron_variant	MODIFIER	ERBB4	Transcript	ENST00000436443	protein_coding	-	2/26	-	-	-	-	-	-	-	-	-1	-	-	-	-	-	-	-	C:0.0681	C:0.0189	C:0.1182	C:0.002	C:0.1571	C:0.0757	-	-	-	-	-	-	-	-	-	-	-	-	-	-	-	-	-
	chr2:212978566-212978566	C	intron_variant	MODIFIER	ERBB4	Transcript	ENST00000435846	protein_coding	-	2/4	-	-	-	-	-	-	-	-	-1	cds_end_NF	-	-	-	-	-	-	C:0.0681	C:0.0189	C:0.1182	C:0.002	C:0.1571	C:0.0757	-	-	-	-	-	-	-	-	-	-	-	-	-	-	-	-	-
	chr2:212978566-212978566	C	intron_variant	MODIFIER	ERBB4	Transcript	ENST00000260943	protein_coding	-	2/18	-	-	-	-	-	-	-	-	-1	cds_start_NF,cds_end_NF	-	-	-	-	-	-	C:0.0681	C:0.0189	C:0.1182	C:0.002	C:0.1571	C:0.0757	-	-	-	-	-	-	-	-	-	-	-	-	-	-	-	-	-
	chr2:212978566-212978566	C	intron_variant	MODIFIER	ERBB4	Transcript	ENST00000342788	protein_coding	-	2/27	-	-	-	-	-	-	-	-	-1	-	YES	-	-	-	-	-	C:0.0681	C:0.0189	C:0.1182	C:0.002	C:0.1571	C:0.0757	-	-	-	-	-	-	-	-	-	-	-	-	-	-	-	-	-
rs12694263	Chr2:213003179-213003179	T	intron_variant,non_coding_transcript_variant	MODIFIER	ERBB4	Transcript	ENST00000484594	retained_intron	-	1/19	-	-	-	-	-	-	-	-	-1	-	-	-	-	-	-	-	T:0.0713	T:0.0189	T:0.1182	T:0.005	T:0.1491	T:0.0971	-	-	-	-	-	-	-	-	-	-	-	-	-	-	-	-	-
	chr2:213003179-213003179	T	intron_variant	MODIFIER	ERBB4	Transcript	ENST00000402597	protein_coding	-	1/27	-	-	-	-	-	-	-	-	-1	-	-	-	-	-	-	-	T:0.0713	T:0.0189	T:0.1182	T:0.005	T:0.1491	T:0.0971	-	-	-	-	-	-	-	-	-	-	-	-	-	-	-	-	-
	chr2:213003179-213003179	T	intron_variant	MODIFIER	ERBB4	Transcript	ENST00000436443	protein_coding	-	1/26	-	-	-	-	-	-	-	-	-1	-	-	-	-	-	-	-	T:0.0713	T:0.0189	T:0.1182	T:0.005	T:0.1491	T:0.0971	-	-	-	-	-	-	-	-	-	-	-	-	-	-	-	-	-
	chr2:213003179-213003179	T	intron_variant	MODIFIER	ERBB4	Transcript	ENST00000435846	protein_coding	-	1/4	-	-	-	-	-	-	-	-	-1	cds_end_NF	-	-	-	-	-	-	T:0.0713	T:0.0189	T:0.1182	T:0.005	T:0.1491	T:0.0971	-	-	-	-	-	-	-	-	-	-	-	-	-	-	-	-	-
	chr2:213003179-213003179	T	intron_variant	MODIFIER	ERBB4	Transcript	ENST00000260943	protein_coding	-	1/18	-	-	-	-	-	-	-	-	-1	cds_start_NF,cds_end_NF	-	-	-	-	-	-	T:0.0713	T:0.0189	T:0.1182	T:0.005	T:0.1491	T:0.0971	-	-	-	-	-	-	-	-	-	-	-	-	-	-	-	-	-
	chr2:213003179-213003179	T	intron_variant	MODIFIER	ERBB4	Transcript	ENST00000342788	protein_coding	-	1/27	-	-	-	-	-	-	-	-	-1	-	YES	-	-	-	-	-	T:0.0713	T:0.0189	T:0.1182	T:0.005	T:0.1491	T:0.0971	-	-	-	-	-	-	-	-	-	-	-	-	-	-	-	-	-
rs1581385	Chr2:213036346-213036346	A	intron_variant,non_coding_transcript_variant	MODIFIER	ERBB4	Transcript	ENST00000484594	retained_intron	-	1/19	-	-	-	-	-	-	-	-	-1	-	-	-	-	-	-	-	T:0.4874	-	-	-	-	-	-	-	-	-	-	-	-	-	-	-	-	-	-	-	-	-	-
			intron_variant	MODIFIER	ERBB4	Transcript	ENST00000402597	protein_coding	-	1/27	-	-	-	-	-	-	-	-	-1	-	-	-	-	-	-	-	T:0.4874	-	-	-	-	-	-	-	-	-	-	-	-	-	-	-	-	-	-	-	-	-	-
			intron_variant	MODIFIER	ERBB4	Transcript	ENST00000436443	protein_coding	-	1/26	-	-	-	-	-	-	-	-	-1	-	-	-	-	-	-	-	T:0.4874	-	-	-	-	-	-	-	-	-	-	-	-	-	-	-	-	-	-	-	-	-	-
			intron_variant	MODIFIER	ERBB4	Transcript	ENST00000435846	protein_coding	-	1/4	-	-	-	-	-	-	-	-	-1	cds_end_NF	-	-	-	-	-	-	T:0.4874	-	-	-	-	-	-	-	-	-	-	-	-	-	-	-	-	-	-	-	-	-	-
			intron_variant	MODIFIER	ERBB4	Transcript	ENST00000260943	protein_coding	-	1/18	-	-	-	-	-	-	-	-	-1	cds_start_NF,cds_end_NF	-	-	-	-	-	-	T:0.4874	-	-	-	-	-	-	-	-	-	-	-	-	-	-	-	-	-	-	-	-	-	-
			intron_variant	MODIFIER	ERBB4	Transcript	ENST00000342788	protein_coding	-	1/27	-	-	-	-	-	-	-	-	-1	-	YES	-	-	-	-	-	T:0.4874	-	-	-	-	-	-	-	-	-	-	-	-	-	-	-	-	-	-	-	-	-	-
		T	intron_variant,non_coding_transcript_variant	MODIFIER	ERBB4	Transcript	ENST00000484594	retained_intron	-	1/19	-	-	-	-	-	-	-	-	-1	-	-	-	-	-	-	-	T:0.4874	-	-	-	-	-	-	-	-	-	-	-	-	-	-	-	-	-	-	-	-	-	-
			intron_variant	MODIFIER	ERBB4	Transcript	ENST00000402597	protein_coding	-	1/27	-	-	-	-	-	-	-	-	-1	-	-	-	-	-	-	-	T:0.4874	-	-	-	-	-	-	-	-	-	-	-	-	-	-	-	-	-	-	-	-	-	-
			intron_variant	MODIFIER	ERBB4	Transcript	ENST00000436443	protein_coding	-	1/26	-	-	-	-	-	-	-	-	-1	-	-	-	-	-	-	-	T:0.4874	-	-	-	-	-	-	-	-	-	-	-	-	-	-	-	-	-	-	-	-	-	-
			intron_variant	MODIFIER	ERBB4	Transcript	ENST00000435846	protein_coding	-	1/4	-	-	-	-	-	-	-	-	-1	cds_end_NF	-	-	-	-	-	-	T:0.4874	-	-	-	-	-	-	-	-	-	-	-	-	-	-	-	-	-	-	-	-	-	-
			intron_variant	MODIFIER	ERBB4	Transcript	ENST00000260943	protein_coding	-	1/18	-	-	-	-	-	-	-	-	-1	cds_start_NF,cds_end_NF	-	-	-	-	-	-	T:0.4874	-	-	-	-	-	-	-	-	-	-	-	-	-	-	-	-	-	-	-	-	-	-
			intron_variant	MODIFIER	ERBB4	Transcript	ENST00000342788	protein_coding	-	1/27	-	-	-	-	-	-	-	-	-1	-	YES	-	-	-	-	-	T:0.4874	-	-	-	-	-	-	-	-	-	-	-	-	-	-	-	-	-	-	-	-	-	-
rs187445356	Chr2:213052995-213052995	C	intron_variant,non_coding_transcript_variant	MODIFIER	ERBB4	Transcript	ENST00000484594	retained_intron	-	1/19	-	-	-	-	-	-	-	-	-1	-	-	-	-	-	-	-	-	-	-	-	-	-	-	-	-	-	-	-	-	-	-	-	-	-	-	-	-	-	-
	chr2:213052995-213052995	C	intron_variant	MODIFIER	ERBB4	Transcript	ENST00000402597	protein_coding	-	1/27	-	-	-	-	-	-	-	-	-1	-	-	-	-	-	-	-	-	-	-	-	-	-	-	-	-	-	-	-	-	-	-	-	-	-	-	-	-	-	-
	chr2:213052995-213052995	C	intron_variant	MODIFIER	ERBB4	Transcript	ENST00000436443	protein_coding	-	1/26	-	-	-	-	-	-	-	-	-1	-	-	-	-	-	-	-	-	-	-	-	-	-	-	-	-	-	-	-	-	-	-	-	-	-	-	-	-	-	-
	chr2:213052995-213052995	C	intron_variant	MODIFIER	ERBB4	Transcript	ENST00000435846	protein_coding	-	1/4	-	-	-	-	-	-	-	-	-1	cds_end_NF	-	-	-	-	-	-	-	-	-	-	-	-	-	-	-	-	-	-	-	-	-	-	-	-	-	-	-	-	-
	chr2:213052995-213052995	C	intron_variant	MODIFIER	ERBB4	Transcript	ENST00000260943	protein_coding	-	1/18	-	-	-	-	-	-	-	-	-1	cds_start_NF,cds_end_NF	-	-	-	-	-	-	-	-	-	-	-	-	-	-	-	-	-	-	-	-	-	-	-	-	-	-	-	-	-
	chr2:213052995-213052995	C	intron_variant	MODIFIER	ERBB4	Transcript	ENST00000342788	protein_coding	-	1/27	-	-	-	-	-	-	-	-	-1	-	YES	-	-	-	-	-	-	-	-	-	-	-	-	-	-	-	-	-	-	-	-	-	-	-	-	-	-	-	-
rs4993337	Chr2:213055275-213055275	G	intron_variant,non_coding_transcript_variant	MODIFIER	ERBB4	Transcript	ENST00000484594	retained_intron	-	1/19	-	-	-	-	-	-	-	-	-1	-	-	-	-	-	-	-	G:0.1106	G:0.0809,G:0.0809	G:0.1153,G:0.1153	G:0.006,G:0.006	G:0.2416,G:0.2416	G:0.1207,G:0.1207	-	-	-	-	-	-	-	-	-	-	-	-	-	-	-	-	-
	chr2:213055275-213055275	G	intron_variant	MODIFIER	ERBB4	Transcript	ENST00000402597	protein_coding	-	1/27	-	-	-	-	-	-	-	-	-1	-	-	-	-	-	-	-	G:0.1106	G:0.0809,G:0.0809	G:0.1153,G:0.1153	G:0.006,G:0.006	G:0.2416,G:0.2416	G:0.1207,G:0.1207	-	-	-	-	-	-	-	-	-	-	-	-	-	-	-	-	-
	chr2:213055275-213055275	G	intron_variant	MODIFIER	ERBB4	Transcript	ENST00000436443	protein_coding	-	1/26	-	-	-	-	-	-	-	-	-1	-	-	-	-	-	-	-	G:0.1106	G:0.0809,G:0.0809	G:0.1153,G:0.1153	G:0.006,G:0.006	G:0.2416,G:0.2416	G:0.1207,G:0.1207	-	-	-	-	-	-	-	-	-	-	-	-	-	-	-	-	-
	chr2:213055275-213055275	G	intron_variant	MODIFIER	ERBB4	Transcript	ENST00000435846	protein_coding	-	1/4	-	-	-	-	-	-	-	-	-1	cds_end_NF	-	-	-	-	-	-	G:0.1106	G:0.0809,G:0.0809	G:0.1153,G:0.1153	G:0.006,G:0.006	G:0.2416,G:0.2416	G:0.1207,G:0.1207	-	-	-	-	-	-	-	-	-	-	-	-	-	-	-	-	-
	chr2:213055275-213055275	G	intron_variant	MODIFIER	ERBB4	Transcript	ENST00000260943	protein_coding	-	1/18	-	-	-	-	-	-	-	-	-1	cds_start_NF,cds_end_NF	-	-	-	-	-	-	G:0.1106	G:0.0809,G:0.0809	G:0.1153,G:0.1153	G:0.006,G:0.006	G:0.2416,G:0.2416	G:0.1207,G:0.1207	-	-	-	-	-	-	-	-	-	-	-	-	-	-	-	-	-
	chr2:213055275-213055275	G	intron_variant	MODIFIER	ERBB4	Transcript	ENST00000342788	protein_coding	-	1/27	-	-	-	-	-	-	-	-	-1	-	YES	-	-	-	-	-	G:0.1106	G:0.0809,G:0.0809	G:0.1153,G:0.1153	G:0.006,G:0.006	G:0.2416,G:0.2416	G:0.1207,G:0.1207	-	-	-	-	-	-	-	-	-	-	-	-	-	-	-	-	-
rs141486719	Chr2:213056716-213056716	A	intron_variant,non_coding_transcript_variant	MODIFIER	ERBB4	Transcript	ENST00000484594	retained_intron	-	1/19	-	-	-	-	-	-	-	-	-1	-	-	-	-	-	-	-	-	-	-	-	-	-	-	-	-	-	-	-	-	-	-	-	-	-	-	-	-	-	-
	chr2:213056716-213056716	A	intron_variant	MODIFIER	ERBB4	Transcript	ENST00000402597	protein_coding	-	1/27	-	-	-	-	-	-	-	-	-1	-	-	-	-	-	-	-	-	-	-	-	-	-	-	-	-	-	-	-	-	-	-	-	-	-	-	-	-	-	-
	chr2:213056716-213056716	A	intron_variant	MODIFIER	ERBB4	Transcript	ENST00000436443	protein_coding	-	1/26	-	-	-	-	-	-	-	-	-1	-	-	-	-	-	-	-	-	-	-	-	-	-	-	-	-	-	-	-	-	-	-	-	-	-	-	-	-	-	-
	chr2:213056716-213056716	A	intron_variant	MODIFIER	ERBB4	Transcript	ENST00000435846	protein_coding	-	1/4	-	-	-	-	-	-	-	-	-1	cds_end_NF	-	-	-	-	-	-	-	-	-	-	-	-	-	-	-	-	-	-	-	-	-	-	-	-	-	-	-	-	-
	chr2:213056716-213056716	A	intron_variant	MODIFIER	ERBB4	Transcript	ENST00000260943	protein_coding	-	1/18	-	-	-	-	-	-	-	-	-1	cds_start_NF,cds_end_NF	-	-	-	-	-	-	-	-	-	-	-	-	-	-	-	-	-	-	-	-	-	-	-	-	-	-	-	-	-
	chr2:213056716-213056716	A	intron_variant	MODIFIER	ERBB4	Transcript	ENST00000342788	protein_coding	-	1/27	-	-	-	-	-	-	-	-	-1	-	YES	-	-	-	-	-	-	-	-	-	-	-	-	-	-	-	-	-	-	-	-	-	-	-	-	-	-	-	-
rs78391944	Chr2:213165719-213165719	C	intron_variant,non_coding_transcript_variant	MODIFIER	ERBB4	Transcript	ENST00000484594	retained_intron	-	1/19	-	-	-	-	-	-	-	-	-1	-	-	-	-	-	-	-	C:0.0138	C:0.0008	C:0.0101	C:0	C:0.0358	C:0.0256	-	-	-	-	-	-	-	-	-	-	-	-	-	-	-	-	-
	chr2:213165719-213165719	C	intron_variant	MODIFIER	ERBB4	Transcript	ENST00000402597	protein_coding	-	1/27	-	-	-	-	-	-	-	-	-1	-	-	-	-	-	-	-	C:0.0138	C:0.0008	C:0.0101	C:0	C:0.0358	C:0.0256	-	-	-	-	-	-	-	-	-	-	-	-	-	-	-	-	-
	chr2:213165719-213165719	C	intron_variant	MODIFIER	ERBB4	Transcript	ENST00000436443	protein_coding	-	1/26	-	-	-	-	-	-	-	-	-1	-	-	-	-	-	-	-	C:0.0138	C:0.0008	C:0.0101	C:0	C:0.0358	C:0.0256	-	-	-	-	-	-	-	-	-	-	-	-	-	-	-	-	-
	chr2:213165719-213165719	C	intron_variant	MODIFIER	ERBB4	Transcript	ENST00000435846	protein_coding	-	1/4	-	-	-	-	-	-	-	-	-1	cds_end_NF	-	-	-	-	-	-	C:0.0138	C:0.0008	C:0.0101	C:0	C:0.0358	C:0.0256	-	-	-	-	-	-	-	-	-	-	-	-	-	-	-	-	-
	chr2:213165719-213165719	C	intron_variant	MODIFIER	ERBB4	Transcript	ENST00000260943	protein_coding	-	1/18	-	-	-	-	-	-	-	-	-1	cds_start_NF,cds_end_NF	-	-	-	-	-	-	C:0.0138	C:0.0008	C:0.0101	C:0	C:0.0358	C:0.0256	-	-	-	-	-	-	-	-	-	-	-	-	-	-	-	-	-
	chr2:213165719-213165719	C	intron_variant	MODIFIER	ERBB4	Transcript	ENST00000342788	protein_coding	-	1/27	-	-	-	-	-	-	-	-	-1	-	YES	-	-	-	-	-	C:0.0138	C:0.0008	C:0.0101	C:0	C:0.0358	C:0.0256	-	-	-	-	-	-	-	-	-	-	-	-	-	-	-	-	-
rs71422776	Chr2:212359195-212359195	C	intron_variant	MODIFIER	ERBB4	Transcript	ENST00000260943	protein_coding	-	1/18	-	-	-	-	-	-	-	-	-1	cds_start_NF,cds_end_NF	-	-	-	-	-	-	C:0.0230	C:0.0008	C:0.0202	C:0.0010	C:0.0358	C:0.0644	-	-	-	-	-	-	-	-	-	-	-	-	-	-	-	-	-
			intron_variant	MODIFIER	ERBB4	Transcript	ENST00000342788	protein_coding	-	1/27	-	-	-	-	-	-	-	-	-1	-	YES	-	P3	-	-	-	C:0.0230	C:0.0008	C:0.0202	C:0.0010	C:0.0358	C:0.0644	-	-	-	-	-	-	-	-	-	-	-	-	-	-	-	-	-
			intron_variant	MODIFIER	ERBB4	Transcript	ENST00000435846	protein_coding	-	1/4	-	-	-	-	-	-	-	-	-1	cds_end_NF	-	-	-	-	-	-	C:0.0230	C:0.0008	C:0.0202	C:0.0010	C:0.0358	C:0.0644	-	-	-	-	-	-	-	-	-	-	-	-	-	-	-	-	-
			intron_variant	MODIFIER	ERBB4	Transcript	ENST00000436443	protein_coding	-	1/26	-	-	-	-	-	-	-	-	-1	-	-	-	A2	-	-	-	C:0.0230	C:0.0008	C:0.0202	C:0.0010	C:0.0358	C:0.0644	-	-	-	-	-	-	-	-	-	-	-	-	-	-	-	-	-
			intron_variant,non_coding_transcript_variant	MODIFIER	ERBB4	Transcript	ENST00000484594	retained_intron	-	1/19	-	-	-	-	-	-	-	-	-1	-	-	-	-	-	-	-	C:0.0230	C:0.0008	C:0.0202	C:0.0010	C:0.0358	C:0.0644	-	-	-	-	-	-	-	-	-	-	-	-	-	-	-	-	-
rs12990946	Chr2:213233443-213233443	A	intron_variant,non_coding_transcript_variant	MODIFIER	ERBB4	Transcript	ENST00000484594	retained_intron	-	1/19	-	-	-	-	-	-	-	-	-1	-	-	-	-	-	-	-	A:0.0230	A:0.0008	A:0.0202	A:0.001	A:0.0348	A:0.0654	-	-	-	-	-	-	-	-	-	-	-	-	-	-	-	-	-
	chr2:213233443-213233443	A	intron_variant	MODIFIER	ERBB4	Transcript	ENST00000402597	protein_coding	-	1/27	-	-	-	-	-	-	-	-	-1	-	-	-	-	-	-	-	A:0.0230	A:0.0008	A:0.0202	A:0.001	A:0.0348	A:0.0654	-	-	-	-	-	-	-	-	-	-	-	-	-	-	-	-	-
	chr2:213233443-213233443	A	intron_variant	MODIFIER	ERBB4	Transcript	ENST00000436443	protein_coding	-	1/26	-	-	-	-	-	-	-	-	-1	-	-	-	-	-	-	-	A:0.0230	A:0.0008	A:0.0202	A:0.001	A:0.0348	A:0.0654	-	-	-	-	-	-	-	-	-	-	-	-	-	-	-	-	-
	chr2:213233443-213233443	A	intron_variant	MODIFIER	ERBB4	Transcript	ENST00000435846	protein_coding	-	1/4	-	-	-	-	-	-	-	-	-1	cds_end_NF	-	-	-	-	-	-	A:0.0230	A:0.0008	A:0.0202	A:0.001	A:0.0348	A:0.0654	-	-	-	-	-	-	-	-	-	-	-	-	-	-	-	-	-
	chr2:213233443-213233443	A	intron_variant	MODIFIER	ERBB4	Transcript	ENST00000260943	protein_coding	-	1/18	-	-	-	-	-	-	-	-	-1	cds_start_NF,cds_end_NF	-	-	-	-	-	-	A:0.0230	A:0.0008	A:0.0202	A:0.001	A:0.0348	A:0.0654	-	-	-	-	-	-	-	-	-	-	-	-	-	-	-	-	-
	chr2:213233443-213233443	A	intron_variant	MODIFIER	ERBB4	Transcript	ENST00000342788	protein_coding	-	1/27	-	-	-	-	-	-	-	-	-1	-	YES	-	-	-	-	-	A:0.0230	A:0.0008	A:0.0202	A:0.001	A:0.0348	A:0.0654	-	-	-	-	-	-	-	-	-	-	-	-	-	-	-	-	-
rs35225704	Chr2:213381353-213381353	A	intron_variant,non_coding_transcript_variant	MODIFIER	ERBB4	Transcript	ENST00000484594	retained_intron	-	1/19	-	-	-	-	-	-	-	-	-1	-	-	-	-	-	-	-	A:0.0152	A:0	A:0.0144	A:0	A:0.0358	A:0.0307	-	-	-	-	-	-	-	-	-	-	-	-	-	-	-	-	-
	chr2:213381353-213381353	A	intron_variant	MODIFIER	ERBB4	Transcript	ENST00000402597	protein_coding	-	1/27	-	-	-	-	-	-	-	-	-1	-	-	-	-	-	-	-	A:0.0152	A:0	A:0.0144	A:0	A:0.0358	A:0.0307	-	-	-	-	-	-	-	-	-	-	-	-	-	-	-	-	-
	chr2:213381353-213381353	A	intron_variant	MODIFIER	ERBB4	Transcript	ENST00000436443	protein_coding	-	1/26	-	-	-	-	-	-	-	-	-1	-	-	-	-	-	-	-	A:0.0152	A:0	A:0.0144	A:0	A:0.0358	A:0.0307	-	-	-	-	-	-	-	-	-	-	-	-	-	-	-	-	-
	chr2:213381353-213381353	A	intron_variant	MODIFIER	ERBB4	Transcript	ENST00000260943	protein_coding	-	1/18	-	-	-	-	-	-	-	-	-1	cds_start_NF,cds_end_NF	-	-	-	-	-	-	A:0.0152	A:0	A:0.0144	A:0	A:0.0358	A:0.0307	-	-	-	-	-	-	-	-	-	-	-	-	-	-	-	-	-
	chr2:213381353-213381353	A	intron_variant	MODIFIER	ERBB4	Transcript	ENST00000342788	protein_coding	-	1/27	-	-	-	-	-	-	-	-	-1	-	YES	-	-	-	-	-	A:0.0152	A:0	A:0.0144	A:0	A:0.0358	A:0.0307	-	-	-	-	-	-	-	-	-	-	-	-	-	-	-	-	-
rs73989053	Chr2:213403091-213403091	A	regulatory_region_variant	MODIFIER	-	RegulatoryFeature	ENSR00000678887	promoter	-	-	-	-	-	-	-	-	-	-	-	-	-	-	-	-	-	-	A:0.1783	A:0.3457	A:0.1052	A:0.0417	A:0.159	A:0.1646	-	-	-	-	-	-	-	-	-	-	-	-	-	-	-	-	-
	chr2:213403091-213403091	A	intron_variant,non_coding_transcript_variant	MODIFIER	ERBB4	Transcript	ENST00000484594	retained_intron	-	1/19	-	-	-	-	-	-	-	-	-1	-	-	-	-	-	-	-	A:0.1783	A:0.3457	A:0.1052	A:0.0417	A:0.159	A:0.1646	-	-	-	-	-	-	-	-	-	-	-	-	-	-	-	-	-
	chr2:213403091-213403091	A	intron_variant	MODIFIER	ERBB4	Transcript	ENST00000402597	protein_coding	-	1/27	-	-	-	-	-	-	-	-	-1	-	-	-	-	-	-	-	A:0.1783	A:0.3457	A:0.1052	A:0.0417	A:0.159	A:0.1646	-	-	-	-	-	-	-	-	-	-	-	-	-	-	-	-	-
	chr2:213403091-213403091	A	intron_variant	MODIFIER	ERBB4	Transcript	ENST00000436443	protein_coding	-	1/26	-	-	-	-	-	-	-	-	-1	-	-	-	-	-	-	-	A:0.1783	A:0.3457	A:0.1052	A:0.0417	A:0.159	A:0.1646	-	-	-	-	-	-	-	-	-	-	-	-	-	-	-	-	-
	chr2:213403091-213403091	A	intron_variant	MODIFIER	ERBB4	Transcript	ENST00000260943	protein_coding	-	1/18	-	-	-	-	-	-	-	-	-1	cds_start_NF,cds_end_NF	-	-	-	-	-	-	A:0.1783	A:0.3457	A:0.1052	A:0.0417	A:0.159	A:0.1646	-	-	-	-	-	-	-	-	-	-	-	-	-	-	-	-	-
	chr2:213403091-213403091	A	intron_variant	MODIFIER	ERBB4	Transcript	ENST00000342788	protein_coding	-	1/27	-	-	-	-	-	-	-	-	-1	-	YES	-	-	-	-	-	A:0.1783	A:0.3457	A:0.1052	A:0.0417	A:0.159	A:0.1646	-	-	-	-	-	-	-	-	-	-	-	-	-	-	-	-	-
rs13006797	Chr2:213405952-213405952	A	upstream_gene_variant	MODIFIER	ERBB4	Transcript	ENST00000484594	retained_intron	-	-	-	-	-	-	-	-	-	2646	-1	-	-	-	-	-	-	-	A:0.0968	A:0.1256	A:0.0793	A:0.0198	A:0.1312	A:0.1145	-	-	-	-	-	-	-	-	-	-	-	-	-	-	-	-	-
	chr2:213405952-213405952	A	upstream_gene_variant	MODIFIER	ERBB4	Transcript	ENST00000402597	protein_coding	-	-	-	-	-	-	-	-	-	2698	-1	-	-	-	-	-	-	-	A:0.0968	A:0.1256	A:0.0793	A:0.0198	A:0.1312	A:0.1145	-	-	-	-	-	-	-	-	-	-	-	-	-	-	-	-	-
	chr2:213405952-213405952	A	upstream_gene_variant	MODIFIER	ERBB4	Transcript	ENST00000436443	protein_coding	-	-	-	-	-	-	-	-	-	2387	-1	-	-	-	-	-	-	-	A:0.0968	A:0.1256	A:0.0793	A:0.0198	A:0.1312	A:0.1145	-	-	-	-	-	-	-	-	-	-	-	-	-	-	-	-	-
	chr2:213405952-213405952	A	upstream_gene_variant	MODIFIER	ERBB4	Transcript	ENST00000260943	protein_coding	-	-	-	-	-	-	-	-	-	2699	-1	cds_start_NF,cds_end_NF	-	-	-	-	-	-	A:0.0968	A:0.1256	A:0.0793	A:0.0198	A:0.1312	A:0.1145	-	-	-	-	-	-	-	-	-	-	-	-	-	-	-	-	-
	chr2:213405952-213405952	A	upstream_gene_variant	MODIFIER	ERBB4	Transcript	ENST00000342788	protein_coding	-	-	-	-	-	-	-	-	-	2387	-1	-	YES	-	-	-	-	-	A:0.0968	A:0.1256	A:0.0793	A:0.0198	A:0.1312	A:0.1145	-	-	-	-	-	-	-	-	-	-	-	-	-	-	-	-	-
rs17328083	Chr2:213412426-213412426	A	intergenic_variant	MODIFIER	-	-	-	-	-	-	-	-	-	-	-	-	-	-	-	-	-	-	-	-	-	-	A:0.1342	-	-	-	-	-	-	-	-	-	-	-	-	-	-	-	-	-	-	-	-	-	-
		C	intergenic_variant	MODIFIER	-	-	-	-	-	-	-	-	-	-	-	-	-	-	-	-	-	-	-	-	-	-	A:0.1342	-	-	-	-	-	-	-	-	-	-	-	-	-	-	-	-	-	-	-	-	-	-
rs13001305	Chr2:213413647-213413647	C	intergenic_variant	MODIFIER	-	-	-	-	-	-	-	-	-	-	-	-	-	-	-	-	-	-	-	-	-	-	C:0.1006	C:0.1362	C:0.0807	C:0.0198	C:0.1342	C:0.1155	-	-	-	-	-	-	-	-	-	-	-	-	-	-	-	-	-
rs75489550	Chr2:213413884-213413884	A	intergenic_variant	MODIFIER	-	-	-	-	-	-	-	-	-	-	-	-	-	-	-	-	-	-	-	-	-	-	A:0.1046	A:0.1558	A:0.0807	A:0.0179	A:0.1312	A:0.1145	-	-	-	-	-	-	-	-	-	-	-	-	-	-	-	-	-
rs36001505	Chr2:213448492-213448492	T	intron_variant,non_coding_transcript_variant	MODIFIER	AC079610.1	Transcript	ENST00000415387	sense_overlapping	-	4/4	-	-	-	-	-	-	-	-	-1	-	YES	-	-	-	-	-	-	-	-	-	-	-	-	-	-	-	-	-	-	-	-	-	-	-	-	-	-	-	-
rs147786642	Chr2:213448632-213448632	A	intron_variant,non_coding_transcript_variant	MODIFIER	AC079610.1	Transcript	ENST00000415387	sense_overlapping	-	4/4	-	-	-	-	-	-	-	-	-1	-	YES	-	-	-	-	-	A:0.0633	A:0.0976	A:0.0432	A:0.0188	A:0.0835	A:0.0562	-	-	-	-	-	-	-	-	-	-	-	-	-	-	-	-	-
rs113317778	Chr8:31497672-31497672	A	upstream_gene_variant	MODIFIER	NRG1	Transcript	ENST00000523534	protein_coding	-	-	-	-	-	-	-	-	-	270	1	cds_start_NF	-	-	-	-	-	-	A:0.1272	A:0.146	A:0.232	A:0.0069	A:0.1243	A:0.1544	A:0.1046	A:0.0916	A:0.076	A:0.4191	A:0.5	A:0.5	A:0	-	A:0.3571	A:0.5	A:0.4434	-	-	-	-	-	-
	chr8:31497672-31497672	A	missense_variant	MODERATE	NRG1	Transcript	ENST00000520407	protein_coding	1/5	-	-	-	402	172	58	G/R	Ggg/Agg	-	1	-	-	-	-	deleterious_low_confidence(0)	unknown(0)	Low_complexity_(Seg):seg	A:0.1272	A:0.146	A:0.232	A:0.0069	A:0.1243	A:0.1544	A:0.1046	A:0.0916	A:0.076	A:0.4191	A:0.5	A:0.5	A:0	-	A:0.3571	A:0.5	A:0.4434	-	-	-	-	-	-
	chr8:31497672-31497672	A	intron_variant	MODIFIER	NRG1	Transcript	ENST00000518104	protein_coding	-	1/11	-	-	-	-	-	-	-	-	1	cds_end_NF	-	-	-	-	-	-	A:0.1272	A:0.146	A:0.232	A:0.0069	A:0.1243	A:0.1544	A:0.1046	A:0.0916	A:0.076	A:0.4191	A:0.5	A:0.5	A:0	-	A:0.3571	A:0.5	A:0.4434	-	-	-	-	-	-
	chr8:31497672-31497672	A	intron_variant	MODIFIER	NRG1	Transcript	ENST00000519301	protein_coding	-	1/10	-	-	-	-	-	-	-	-	1	-	-	-	-	-	-	-	A:0.1272	A:0.146	A:0.232	A:0.0069	A:0.1243	A:0.1544	A:0.1046	A:0.0916	A:0.076	A:0.4191	A:0.5	A:0.5	A:0	-	A:0.3571	A:0.5	A:0.4434	-	-	-	-	-	-
rs4327825	Chr8:31774637-31774637	G	intron_variant	MODIFIER	NRG1	Transcript	ENST00000523534	protein_coding	-	1/12	-	-	-	-	-	-	-	-	1	cds_start_NF	-	-	-	-	-	-	A:0.3884	G:0.4826	G:0.6138	G:0.8542	G:0.501	G:0.6483	-	-	-	-	-	-	-	-	-	-	-	-	-	-	-	-	-
	chr8:31774637-31774637	G	intron_variant	MODIFIER	NRG1	Transcript	ENST00000520407	protein_coding	-	1/4	-	-	-	-	-	-	-	-	1	-	-	-	-	-	-	-	A:0.3884	G:0.4826	G:0.6138	G:0.8542	G:0.501	G:0.6483	-	-	-	-	-	-	-	-	-	-	-	-	-	-	-	-	-
	chr8:31774637-31774637	G	intron_variant	MODIFIER	NRG1	Transcript	ENST00000518104	protein_coding	-	1/11	-	-	-	-	-	-	-	-	1	cds_end_NF	-	-	-	-	-	-	A:0.3884	G:0.4826	G:0.6138	G:0.8542	G:0.501	G:0.6483	-	-	-	-	-	-	-	-	-	-	-	-	-	-	-	-	-
	chr8:31774637-31774637	G	intron_variant	MODIFIER	NRG1	Transcript	ENST00000519301	protein_coding	-	1/10	-	-	-	-	-	-	-	-	1	-	-	-	-	-	-	-	A:0.3884	G:0.4826	G:0.6138	G:0.8542	G:0.501	G:0.6483	-	-	-	-	-	-	-	-	-	-	-	-	-	-	-	-	-
rs4329235	Chr8:31774645-31774645	T	intron_variant	MODIFIER	NRG1	Transcript	ENST00000523534	protein_coding	-	1/12	-	-	-	-	-	-	-	-	1	cds_start_NF	-	-	-	-	-	-	-	-	-	-	-	-	-	-	-	-	-	-	-	-	-	-	-	-	-	-	-	-	-
	chr8:31774645-31774645	T	intron_variant	MODIFIER	NRG1	Transcript	ENST00000520407	protein_coding	-	1/4	-	-	-	-	-	-	-	-	1	-	-	-	-	-	-	-	-	-	-	-	-	-	-	-	-	-	-	-	-	-	-	-	-	-	-	-	-	-	-
	chr8:31774645-31774645	T	intron_variant	MODIFIER	NRG1	Transcript	ENST00000518104	protein_coding	-	1/11	-	-	-	-	-	-	-	-	1	cds_end_NF	-	-	-	-	-	-	-	-	-	-	-	-	-	-	-	-	-	-	-	-	-	-	-	-	-	-	-	-	-
	chr8:31774645-31774645	T	intron_variant	MODIFIER	NRG1	Transcript	ENST00000519301	protein_coding	-	1/10	-	-	-	-	-	-	-	-	1	-	-	-	-	-	-	-	-	-	-	-	-	-	-	-	-	-	-	-	-	-	-	-	-	-	-	-	-	-	-
rs4436087	Chr8:32297639-32297639	A	intron_variant	MODIFIER	NRG1	Transcript	ENST00000523534	protein_coding	-	1/12	-	-	-	-	-	-	-	-	1	cds_start_NF	-	-	-	-	-	-	A:0.1086	A:0.0537	A:0.2478	A:0.0952	A:0.1133	A:0.093	-	-	-	-	-	-	-	-	-	-	-	-	-	-	-	-	-
	chr8:32297639-32297639	A	intron_variant	MODIFIER	NRG1	Transcript	ENST00000520407	protein_coding	-	1/4	-	-	-	-	-	-	-	-	1	-	-	-	-	-	-	-	A:0.1086	A:0.0537	A:0.2478	A:0.0952	A:0.1133	A:0.093	-	-	-	-	-	-	-	-	-	-	-	-	-	-	-	-	-
	chr8:32297639-32297639	A	intron_variant	MODIFIER	NRG1	Transcript	ENST00000518104	protein_coding	-	1/11	-	-	-	-	-	-	-	-	1	cds_end_NF	-	-	-	-	-	-	A:0.1086	A:0.0537	A:0.2478	A:0.0952	A:0.1133	A:0.093	-	-	-	-	-	-	-	-	-	-	-	-	-	-	-	-	-
	chr8:32297639-32297639	A	intron_variant	MODIFIER	NRG1	Transcript	ENST00000519301	protein_coding	-	1/10	-	-	-	-	-	-	-	-	1	-	-	-	-	-	-	-	A:0.1086	A:0.0537	A:0.2478	A:0.0952	A:0.1133	A:0.093	-	-	-	-	-	-	-	-	-	-	-	-	-	-	-	-	-
	chr8:32297639-32297639	A	upstream_gene_variant	MODIFIER	NRG1-IT3	Transcript	ENST00000519023	sense_intronic	-	-	-	-	-	-	-	-	-	623	1	-	YES	-	-	-	-	-	A:0.1086	A:0.0537	A:0.2478	A:0.0952	A:0.1133	A:0.093	-	-	-	-	-	-	-	-	-	-	-	-	-	-	-	-	-
rs10954844	Chr8:32302092-32302092	C	intron_variant	MODIFIER	NRG1	Transcript	ENST00000523534	protein_coding	-	1/12	-	-	-	-	-	-	-	-	1	cds_start_NF	-	-	-	-	-	-	C:0.1230	C:0.0923	C:0.2579	C:0.0962	C:0.1233	C:0.0961	-	-	-	-	-	-	-	-	-	-	-	-	-	-	-	-	-
	chr8:32302092-32302092	C	intron_variant	MODIFIER	NRG1	Transcript	ENST00000520407	protein_coding	-	1/4	-	-	-	-	-	-	-	-	1	-	-	-	-	-	-	-	C:0.1230	C:0.0923	C:0.2579	C:0.0962	C:0.1233	C:0.0961	-	-	-	-	-	-	-	-	-	-	-	-	-	-	-	-	-
	chr8:32302092-32302092	C	intron_variant	MODIFIER	NRG1	Transcript	ENST00000518104	protein_coding	-	1/11	-	-	-	-	-	-	-	-	1	cds_end_NF	-	-	-	-	-	-	C:0.1230	C:0.0923	C:0.2579	C:0.0962	C:0.1233	C:0.0961	-	-	-	-	-	-	-	-	-	-	-	-	-	-	-	-	-
	chr8:32302092-32302092	C	intron_variant	MODIFIER	NRG1	Transcript	ENST00000519301	protein_coding	-	1/10	-	-	-	-	-	-	-	-	1	-	-	-	-	-	-	-	C:0.1230	C:0.0923	C:0.2579	C:0.0962	C:0.1233	C:0.0961	-	-	-	-	-	-	-	-	-	-	-	-	-	-	-	-	-
	chr8:32302092-32302092	C	downstream_gene_variant	MODIFIER	NRG1-IT3	Transcript	ENST00000519023	sense_intronic	-	-	-	-	-	-	-	-	-	1851	1	-	YES	-	-	-	-	-	C:0.1230	C:0.0923	C:0.2579	C:0.0962	C:0.1233	C:0.0961	-	-	-	-	-	-	-	-	-	-	-	-	-	-	-	-	-
rs77085193	Chr8:32308471-32308471	A	intron_variant	MODIFIER	NRG1	Transcript	ENST00000523534	protein_coding	-	1/12	-	-	-	-	-	-	-	-	1	cds_start_NF	-	-	-	-	-	-	A:0.1050	A:0.0227	A:0.2594	A:0.0972	A:0.1243	A:0.0951	-	-	-	-	-	-	-	-	-	-	-	-	-	-	-	-	-
	chr8:32308471-32308471	A	intron_variant	MODIFIER	NRG1	Transcript	ENST00000520407	protein_coding	-	1/4	-	-	-	-	-	-	-	-	1	-	-	-	-	-	-	-	A:0.1050	A:0.0227	A:0.2594	A:0.0972	A:0.1243	A:0.0951	-	-	-	-	-	-	-	-	-	-	-	-	-	-	-	-	-
	chr8:32308471-32308471	A	intron_variant	MODIFIER	NRG1	Transcript	ENST00000518104	protein_coding	-	1/11	-	-	-	-	-	-	-	-	1	cds_end_NF	-	-	-	-	-	-	A:0.1050	A:0.0227	A:0.2594	A:0.0972	A:0.1243	A:0.0951	-	-	-	-	-	-	-	-	-	-	-	-	-	-	-	-	-
	chr8:32308471-32308471	A	intron_variant	MODIFIER	NRG1	Transcript	ENST00000519301	protein_coding	-	1/10	-	-	-	-	-	-	-	-	1	-	-	-	-	-	-	-	A:0.1050	A:0.0227	A:0.2594	A:0.0972	A:0.1243	A:0.0951	-	-	-	-	-	-	-	-	-	-	-	-	-	-	-	-	-
rs17643260	Chr8:32308582-32308582	C	intron_variant	MODIFIER	NRG1	Transcript	ENST00000523534	protein_coding	-	1/12	-	-	-	-	-	-	-	-	1	cds_start_NF	-	-	-	-	-	-	C:0.1028	C:0.0136	C:0.2565	C:0.0992	C:0.1243	C:0.0961	-	-	-	-	-	-	-	-	-	-	-	-	-	-	-	-	-
	chr8:32308582-32308582	C	intron_variant	MODIFIER	NRG1	Transcript	ENST00000520407	protein_coding	-	1/4	-	-	-	-	-	-	-	-	1	-	-	-	-	-	-	-	C:0.1028	C:0.0136	C:0.2565	C:0.0992	C:0.1243	C:0.0961	-	-	-	-	-	-	-	-	-	-	-	-	-	-	-	-	-
	chr8:32308582-32308582	C	intron_variant	MODIFIER	NRG1	Transcript	ENST00000518104	protein_coding	-	1/11	-	-	-	-	-	-	-	-	1	cds_end_NF	-	-	-	-	-	-	C:0.1028	C:0.0136	C:0.2565	C:0.0992	C:0.1243	C:0.0961	-	-	-	-	-	-	-	-	-	-	-	-	-	-	-	-	-
	chr8:32308582-32308582	C	intron_variant	MODIFIER	NRG1	Transcript	ENST00000519301	protein_coding	-	1/10	-	-	-	-	-	-	-	-	1	-	-	-	-	-	-	-	C:0.1028	C:0.0136	C:0.2565	C:0.0992	C:0.1243	C:0.0961	-	-	-	-	-	-	-	-	-	-	-	-	-	-	-	-	-
rs7000656	Chr8:32312854-32312854	C	intron_variant	MODIFIER	NRG1	Transcript	ENST00000523534	protein_coding	-	1/12	-	-	-	-	-	-	-	-	1	cds_start_NF	-	-	-	-	-	-	C:0.1058	C:0.0234	C:0.2594	C:0.0992	C:0.1243	C:0.0961	-	-	-	-	-	-	-	-	-	-	-	-	-	-	-	-	-
	chr8:32312854-32312854	C	intron_variant	MODIFIER	NRG1	Transcript	ENST00000520407	protein_coding	-	1/4	-	-	-	-	-	-	-	-	1	-	-	-	-	-	-	-	C:0.1058	C:0.0234	C:0.2594	C:0.0992	C:0.1243	C:0.0961	-	-	-	-	-	-	-	-	-	-	-	-	-	-	-	-	-
	chr8:32312854-32312854	C	intron_variant	MODIFIER	NRG1	Transcript	ENST00000518104	protein_coding	-	1/11	-	-	-	-	-	-	-	-	1	cds_end_NF	-	-	-	-	-	-	C:0.1058	C:0.0234	C:0.2594	C:0.0992	C:0.1243	C:0.0961	-	-	-	-	-	-	-	-	-	-	-	-	-	-	-	-	-
	chr8:32312854-32312854	C	intron_variant	MODIFIER	NRG1	Transcript	ENST00000519301	protein_coding	-	1/10	-	-	-	-	-	-	-	-	1	-	-	-	-	-	-	-	C:0.1058	C:0.0234	C:0.2594	C:0.0992	C:0.1243	C:0.0961	-	-	-	-	-	-	-	-	-	-	-	-	-	-	-	-	-
rs17716671	Chr8:32326098-32326098	C	intron_variant	MODIFIER	NRG1	Transcript	ENST00000523534	protein_coding	-	1/12	-	-	-	-	-	-	-	-	1	cds_start_NF	-	-	-	-	-	-	C:0.1046	C:0.0212	C:0.2579	C:0.1002	C:0.1243	C:0.093	-	-	-	-	-	-	-	-	-	-	-	-	-	-	-	-	-
	chr8:32326098-32326098	C	intron_variant	MODIFIER	NRG1	Transcript	ENST00000520407	protein_coding	-	1/4	-	-	-	-	-	-	-	-	1	-	-	-	-	-	-	-	C:0.1046	C:0.0212	C:0.2579	C:0.1002	C:0.1243	C:0.093	-	-	-	-	-	-	-	-	-	-	-	-	-	-	-	-	-
	chr8:32326098-32326098	C	intron_variant	MODIFIER	NRG1	Transcript	ENST00000518104	protein_coding	-	1/11	-	-	-	-	-	-	-	-	1	cds_end_NF	-	-	-	-	-	-	C:0.1046	C:0.0212	C:0.2579	C:0.1002	C:0.1243	C:0.093	-	-	-	-	-	-	-	-	-	-	-	-	-	-	-	-	-
	chr8:32326098-32326098	C	intron_variant	MODIFIER	NRG1	Transcript	ENST00000519301	protein_coding	-	1/10	-	-	-	-	-	-	-	-	1	-	-	-	-	-	-	-	C:0.1046	C:0.0212	C:0.2579	C:0.1002	C:0.1243	C:0.093	-	-	-	-	-	-	-	-	-	-	-	-	-	-	-	-	-
rs11780575	Chr8:32326220-32326220	C	intron_variant	MODIFIER	NRG1	Transcript	ENST00000523534	protein_coding	-	1/12	-	-	-	-	-	-	-	-	1	cds_start_NF	-	-	-	-	-	-	C:0.1046	C:0.0212	C:0.2579	C:0.1002	C:0.1243	C:0.093	-	-	-	-	-	-	-	-	-	-	-	-	-	-	-	-	-
	chr8:32326220-32326220	C	intron_variant	MODIFIER	NRG1	Transcript	ENST00000520407	protein_coding	-	1/4	-	-	-	-	-	-	-	-	1	-	-	-	-	-	-	-	C:0.1046	C:0.0212	C:0.2579	C:0.1002	C:0.1243	C:0.093	-	-	-	-	-	-	-	-	-	-	-	-	-	-	-	-	-
	chr8:32326220-32326220	C	intron_variant	MODIFIER	NRG1	Transcript	ENST00000518104	protein_coding	-	1/11	-	-	-	-	-	-	-	-	1	cds_end_NF	-	-	-	-	-	-	C:0.1046	C:0.0212	C:0.2579	C:0.1002	C:0.1243	C:0.093	-	-	-	-	-	-	-	-	-	-	-	-	-	-	-	-	-
	chr8:32326220-32326220	C	intron_variant	MODIFIER	NRG1	Transcript	ENST00000519301	protein_coding	-	1/10	-	-	-	-	-	-	-	-	1	-	-	-	-	-	-	-	C:0.1046	C:0.0212	C:0.2579	C:0.1002	C:0.1243	C:0.093	-	-	-	-	-	-	-	-	-	-	-	-	-	-	-	-	-
rs17644185	Chr8:32328266-32328266	G	intron_variant	MODIFIER	NRG1	Transcript	ENST00000523534	protein_coding	-	1/12	-	-	-	-	-	-	-	-	1	cds_start_NF	-	-	-	-	-	-	G:0.1046	G:0.0212	G:0.2594	G:0.0982	G:0.1243	G:0.0941	-	-	-	-	-	-	-	-	-	-	-	-	-	-	-	-	-
	chr8:32328266-32328266	G	intron_variant	MODIFIER	NRG1	Transcript	ENST00000520407	protein_coding	-	1/4	-	-	-	-	-	-	-	-	1	-	-	-	-	-	-	-	G:0.1046	G:0.0212	G:0.2594	G:0.0982	G:0.1243	G:0.0941	-	-	-	-	-	-	-	-	-	-	-	-	-	-	-	-	-
	chr8:32328266-32328266	G	intron_variant	MODIFIER	NRG1	Transcript	ENST00000518104	protein_coding	-	1/11	-	-	-	-	-	-	-	-	1	cds_end_NF	-	-	-	-	-	-	G:0.1046	G:0.0212	G:0.2594	G:0.0982	G:0.1243	G:0.0941	-	-	-	-	-	-	-	-	-	-	-	-	-	-	-	-	-
	chr8:32328266-32328266	G	intron_variant	MODIFIER	NRG1	Transcript	ENST00000519301	protein_coding	-	1/10	-	-	-	-	-	-	-	-	1	-	-	-	-	-	-	-	G:0.1046	G:0.0212	G:0.2594	G:0.0982	G:0.1243	G:0.0941	-	-	-	-	-	-	-	-	-	-	-	-	-	-	-	-	-
rs17716920	Chr8:32328821-32328821	C	intron_variant	MODIFIER	NRG1	Transcript	ENST00000523534	protein_coding	-	1/12	-	-	-	-	-	-	-	-	1	cds_start_NF	-	-	-	-	-	-	C:0.1056	C:0.0242	C:0.2594	C:0.0992	C:0.1243	C:0.0941	-	-	-	-	-	-	-	-	-	-	-	-	-	-	-	-	-
	chr8:32328821-32328821	C	intron_variant	MODIFIER	NRG1	Transcript	ENST00000520407	protein_coding	-	1/4	-	-	-	-	-	-	-	-	1	-	-	-	-	-	-	-	C:0.1056	C:0.0242	C:0.2594	C:0.0992	C:0.1243	C:0.0941	-	-	-	-	-	-	-	-	-	-	-	-	-	-	-	-	-
	chr8:32328821-32328821	C	intron_variant	MODIFIER	NRG1	Transcript	ENST00000518104	protein_coding	-	1/11	-	-	-	-	-	-	-	-	1	cds_end_NF	-	-	-	-	-	-	C:0.1056	C:0.0242	C:0.2594	C:0.0992	C:0.1243	C:0.0941	-	-	-	-	-	-	-	-	-	-	-	-	-	-	-	-	-
	chr8:32328821-32328821	C	intron_variant	MODIFIER	NRG1	Transcript	ENST00000519301	protein_coding	-	1/10	-	-	-	-	-	-	-	-	1	-	-	-	-	-	-	-	C:0.1056	C:0.0242	C:0.2594	C:0.0992	C:0.1243	C:0.0941	-	-	-	-	-	-	-	-	-	-	-	-	-	-	-	-	-
rs10808325	Chr8:32333953-32333953	C	intron_variant	MODIFIER	NRG1	Transcript	ENST00000523534	protein_coding	-	1/12	-	-	-	-	-	-	-	-	1	cds_start_NF	-	-	-	-	-	-	C:0.1046	C:0.0212	C:0.2594	C:0.0982	C:0.1243	C:0.0941	-	-	-	-	-	-	-	-	-	-	-	-	-	-	-	-	-
	chr8:32333953-32333953	C	intron_variant	MODIFIER	NRG1	Transcript	ENST00000520407	protein_coding	-	1/4	-	-	-	-	-	-	-	-	1	-	-	-	-	-	-	-	C:0.1046	C:0.0212	C:0.2594	C:0.0982	C:0.1243	C:0.0941	-	-	-	-	-	-	-	-	-	-	-	-	-	-	-	-	-
	chr8:32333953-32333953	C	intron_variant	MODIFIER	NRG1	Transcript	ENST00000518104	protein_coding	-	1/11	-	-	-	-	-	-	-	-	1	cds_end_NF	-	-	-	-	-	-	C:0.1046	C:0.0212	C:0.2594	C:0.0982	C:0.1243	C:0.0941	-	-	-	-	-	-	-	-	-	-	-	-	-	-	-	-	-
	chr8:32333953-32333953	C	intron_variant	MODIFIER	NRG1	Transcript	ENST00000519301	protein_coding	-	1/10	-	-	-	-	-	-	-	-	1	-	-	-	-	-	-	-	C:0.1046	C:0.0212	C:0.2594	C:0.0982	C:0.1243	C:0.0941	-	-	-	-	-	-	-	-	-	-	-	-	-	-	-	-	-
rs75974189	Chr8:32353971-32353971	T	intron_variant	MODIFIER	NRG1	Transcript	ENST00000523534	protein_coding	-	1/12	-	-	-	-	-	-	-	-	1	cds_start_NF	-	-	-	-	-	-	T:0.1060	T:0.0212	T:0.2594	T:0.1101	T:0.1243	T:0.089	-	-	-	-	-	-	-	-	-	-	-	-	-	-	-	-	-
	chr8:32353971-32353971	T	intron_variant	MODIFIER	NRG1	Transcript	ENST00000520407	protein_coding	-	1/4	-	-	-	-	-	-	-	-	1	-	-	-	-	-	-	-	T:0.1060	T:0.0212	T:0.2594	T:0.1101	T:0.1243	T:0.089	-	-	-	-	-	-	-	-	-	-	-	-	-	-	-	-	-
	chr8:32353971-32353971	T	intron_variant	MODIFIER	NRG1	Transcript	ENST00000518104	protein_coding	-	1/11	-	-	-	-	-	-	-	-	1	cds_end_NF	-	-	-	-	-	-	T:0.1060	T:0.0212	T:0.2594	T:0.1101	T:0.1243	T:0.089	-	-	-	-	-	-	-	-	-	-	-	-	-	-	-	-	-
	chr8:32353971-32353971	T	intron_variant	MODIFIER	NRG1	Transcript	ENST00000519301	protein_coding	-	1/10	-	-	-	-	-	-	-	-	1	-	-	-	-	-	-	-	T:0.1060	T:0.0212	T:0.2594	T:0.1101	T:0.1243	T:0.089	-	-	-	-	-	-	-	-	-	-	-	-	-	-	-	-	-
rs11779465	Chr8:32354782-32354782	A	intron_variant	MODIFIER	NRG1	Transcript	ENST00000523534	protein_coding	-	1/12	-	-	-	-	-	-	-	-	1	cds_start_NF	-	-	-	-	-	-	A:0.1008	A:0.0182	A:0.2507	A:0.1101	A:0.1133	A:0.0838	-	-	-	-	-	-	-	-	-	-	-	-	-	-	-	-	-
	chr8:32354782-32354782	A	intron_variant	MODIFIER	NRG1	Transcript	ENST00000520407	protein_coding	-	1/4	-	-	-	-	-	-	-	-	1	-	-	-	-	-	-	-	A:0.1008	A:0.0182	A:0.2507	A:0.1101	A:0.1133	A:0.0838	-	-	-	-	-	-	-	-	-	-	-	-	-	-	-	-	-
	chr8:32354782-32354782	A	intron_variant	MODIFIER	NRG1	Transcript	ENST00000518104	protein_coding	-	1/11	-	-	-	-	-	-	-	-	1	cds_end_NF	-	-	-	-	-	-	A:0.1008	A:0.0182	A:0.2507	A:0.1101	A:0.1133	A:0.0838	-	-	-	-	-	-	-	-	-	-	-	-	-	-	-	-	-
	chr8:32354782-32354782	A	intron_variant	MODIFIER	NRG1	Transcript	ENST00000519301	protein_coding	-	1/10	-	-	-	-	-	-	-	-	1	-	-	-	-	-	-	-	A:0.1008	A:0.0182	A:0.2507	A:0.1101	A:0.1133	A:0.0838	-	-	-	-	-	-	-	-	-	-	-	-	-	-	-	-	-
rs58182668	Chr8:32355935-32355935	T	intron_variant	MODIFIER	NRG1	Transcript	ENST00000523534	protein_coding	-	1/12	-	-	-	-	-	-	-	-	1	cds_start_NF	-	-	-	-	-	-	T:0.1164	T:0.0726	T:0.2594	T:0.1101	T:0.1133	T:0.0838	-	-	-	-	-	-	-	-	-	-	-	-	-	-	-	-	-
	chr8:32355935-32355935	T	intron_variant	MODIFIER	NRG1	Transcript	ENST00000520407	protein_coding	-	1/4	-	-	-	-	-	-	-	-	1	-	-	-	-	-	-	-	T:0.1164	T:0.0726	T:0.2594	T:0.1101	T:0.1133	T:0.0838	-	-	-	-	-	-	-	-	-	-	-	-	-	-	-	-	-
	chr8:32355935-32355935	T	intron_variant	MODIFIER	NRG1	Transcript	ENST00000518104	protein_coding	-	1/11	-	-	-	-	-	-	-	-	1	cds_end_NF	-	-	-	-	-	-	T:0.1164	T:0.0726	T:0.2594	T:0.1101	T:0.1133	T:0.0838	-	-	-	-	-	-	-	-	-	-	-	-	-	-	-	-	-
	chr8:32355935-32355935	T	intron_variant	MODIFIER	NRG1	Transcript	ENST00000519301	protein_coding	-	1/10	-	-	-	-	-	-	-	-	1	-	-	-	-	-	-	-	T:0.1164	T:0.0726	T:0.2594	T:0.1101	T:0.1133	T:0.0838	-	-	-	-	-	-	-	-	-	-	-	-	-	-	-	-	-
rs11787140	Chr8:32360441-32360441	T	intron_variant	MODIFIER	NRG1	Transcript	ENST00000523534	protein_coding	-	1/12	-	-	-	-	-	-	-	-	1	cds_start_NF	-	-	-	-	-	-	T:0.1054	T:0.0212	T:0.2594	T:0.1101	T:0.1243	T:0.0859	-	-	-	-	-	-	-	-	-	-	-	-	-	-	-	-	-
	chr8:32360441-32360441	T	intron_variant	MODIFIER	NRG1	Transcript	ENST00000520407	protein_coding	-	1/4	-	-	-	-	-	-	-	-	1	-	-	-	-	-	-	-	T:0.1054	T:0.0212	T:0.2594	T:0.1101	T:0.1243	T:0.0859	-	-	-	-	-	-	-	-	-	-	-	-	-	-	-	-	-
	chr8:32360441-32360441	T	intron_variant	MODIFIER	NRG1	Transcript	ENST00000518104	protein_coding	-	1/11	-	-	-	-	-	-	-	-	1	cds_end_NF	-	-	-	-	-	-	T:0.1054	T:0.0212	T:0.2594	T:0.1101	T:0.1243	T:0.0859	-	-	-	-	-	-	-	-	-	-	-	-	-	-	-	-	-
	chr8:32360441-32360441	T	intron_variant	MODIFIER	NRG1	Transcript	ENST00000519301	protein_coding	-	1/10	-	-	-	-	-	-	-	-	1	-	-	-	-	-	-	-	T:0.1054	T:0.0212	T:0.2594	T:0.1101	T:0.1243	T:0.0859	-	-	-	-	-	-	-	-	-	-	-	-	-	-	-	-	-
rs4733344	Chr8:32362593-32362593	A	intron_variant	MODIFIER	NRG1	Transcript	ENST00000523534	protein_coding	-	1/12	-	-	-	-	-	-	-	-	1	cds_start_NF	-	-	-	-	-	-	A:0.1198	A:0.0726	A:0.2666	A:0.1081	A:0.1243	A:0.0869	-	-	-	-	-	-	-	-	-	-	-	-	-	-	-	-	-
	chr8:32362593-32362593	A	intron_variant	MODIFIER	NRG1	Transcript	ENST00000520407	protein_coding	-	1/4	-	-	-	-	-	-	-	-	1	-	-	-	-	-	-	-	A:0.1198	A:0.0726	A:0.2666	A:0.1081	A:0.1243	A:0.0869	-	-	-	-	-	-	-	-	-	-	-	-	-	-	-	-	-
	chr8:32362593-32362593	A	intron_variant	MODIFIER	NRG1	Transcript	ENST00000518104	protein_coding	-	1/11	-	-	-	-	-	-	-	-	1	cds_end_NF	-	-	-	-	-	-	A:0.1198	A:0.0726	A:0.2666	A:0.1081	A:0.1243	A:0.0869	-	-	-	-	-	-	-	-	-	-	-	-	-	-	-	-	-
	chr8:32362593-32362593	A	intron_variant	MODIFIER	NRG1	Transcript	ENST00000519301	protein_coding	-	1/10	-	-	-	-	-	-	-	-	1	-	-	-	-	-	-	-	A:0.1198	A:0.0726	A:0.2666	A:0.1081	A:0.1243	A:0.0869	-	-	-	-	-	-	-	-	-	-	-	-	-	-	-	-	-
rs12545304	Chr8:32363263-32363263	C	intron_variant	MODIFIER	NRG1	Transcript	ENST00000523534	protein_coding	-	1/12	-	-	-	-	-	-	-	-	1	cds_start_NF	-	-	-	-	-	-	C:0.1198	C:0.0726	C:0.2666	C:0.1081	C:0.1243	C:0.0869	-	-	-	-	-	-	-	-	-	-	-	-	-	-	-	-	-
	chr8:32363263-32363263	C	intron_variant	MODIFIER	NRG1	Transcript	ENST00000520407	protein_coding	-	1/4	-	-	-	-	-	-	-	-	1	-	-	-	-	-	-	-	C:0.1198	C:0.0726	C:0.2666	C:0.1081	C:0.1243	C:0.0869	-	-	-	-	-	-	-	-	-	-	-	-	-	-	-	-	-
	chr8:32363263-32363263	C	intron_variant	MODIFIER	NRG1	Transcript	ENST00000518104	protein_coding	-	1/11	-	-	-	-	-	-	-	-	1	cds_end_NF	-	-	-	-	-	-	C:0.1198	C:0.0726	C:0.2666	C:0.1081	C:0.1243	C:0.0869	-	-	-	-	-	-	-	-	-	-	-	-	-	-	-	-	-
	chr8:32363263-32363263	C	intron_variant	MODIFIER	NRG1	Transcript	ENST00000519301	protein_coding	-	1/10	-	-	-	-	-	-	-	-	1	-	-	-	-	-	-	-	C:0.1198	C:0.0726	C:0.2666	C:0.1081	C:0.1243	C:0.0869	-	-	-	-	-	-	-	-	-	-	-	-	-	-	-	-	-
rs11777461	Chr8:32364970-32364970	T	intron_variant	MODIFIER	NRG1	Transcript	ENST00000523534	protein_coding	-	1/12	-	-	-	-	-	-	-	-	1	cds_start_NF	-	-	-	-	-	-	T:0.1084	T:0.0719	T:0.1888	T:0.1062	T:0.1243	T:0.0869	-	-	-	-	-	-	-	-	-	-	-	-	-	-	-	-	-
	chr8:32364970-32364970	T	intron_variant	MODIFIER	NRG1	Transcript	ENST00000520407	protein_coding	-	1/4	-	-	-	-	-	-	-	-	1	-	-	-	-	-	-	-	T:0.1084	T:0.0719	T:0.1888	T:0.1062	T:0.1243	T:0.0869	-	-	-	-	-	-	-	-	-	-	-	-	-	-	-	-	-
	chr8:32364970-32364970	T	intron_variant	MODIFIER	NRG1	Transcript	ENST00000518104	protein_coding	-	1/11	-	-	-	-	-	-	-	-	1	cds_end_NF	-	-	-	-	-	-	T:0.1084	T:0.0719	T:0.1888	T:0.1062	T:0.1243	T:0.0869	-	-	-	-	-	-	-	-	-	-	-	-	-	-	-	-	-
	chr8:32364970-32364970	T	intron_variant	MODIFIER	NRG1	Transcript	ENST00000519301	protein_coding	-	1/10	-	-	-	-	-	-	-	-	1	-	-	-	-	-	-	-	T:0.1084	T:0.0719	T:0.1888	T:0.1062	T:0.1243	T:0.0869	-	-	-	-	-	-	-	-	-	-	-	-	-	-	-	-	-
rs75673683	Chr8:32368207-32368207	T	regulatory_region_variant	MODIFIER	-	RegulatoryFeature	ENSR00001440239	promoter_flanking_region	-	-	-	-	-	-	-	-	-	-	-	-	-	-	-	-	-	-	T:0.1192	T:0.0719	T:0.2651	T:0.1071	T:0.1243	T:0.0869	-	-	-	-	-	-	-	-	-	-	-	-	-	-	-	-	-
	chr8:32368207-32368207	T	intron_variant	MODIFIER	NRG1	Transcript	ENST00000523534	protein_coding	-	1/12	-	-	-	-	-	-	-	-	1	cds_start_NF	-	-	-	-	-	-	T:0.1192	T:0.0719	T:0.2651	T:0.1071	T:0.1243	T:0.0869	-	-	-	-	-	-	-	-	-	-	-	-	-	-	-	-	-
	chr8:32368207-32368207	T	intron_variant	MODIFIER	NRG1	Transcript	ENST00000520407	protein_coding	-	1/4	-	-	-	-	-	-	-	-	1	-	-	-	-	-	-	-	T:0.1192	T:0.0719	T:0.2651	T:0.1071	T:0.1243	T:0.0869	-	-	-	-	-	-	-	-	-	-	-	-	-	-	-	-	-
	chr8:32368207-32368207	T	intron_variant	MODIFIER	NRG1	Transcript	ENST00000518104	protein_coding	-	1/11	-	-	-	-	-	-	-	-	1	cds_end_NF	-	-	-	-	-	-	T:0.1192	T:0.0719	T:0.2651	T:0.1071	T:0.1243	T:0.0869	-	-	-	-	-	-	-	-	-	-	-	-	-	-	-	-	-
	chr8:32368207-32368207	T	intron_variant	MODIFIER	NRG1	Transcript	ENST00000519301	protein_coding	-	1/10	-	-	-	-	-	-	-	-	1	-	-	-	-	-	-	-	T:0.1192	T:0.0719	T:0.2651	T:0.1071	T:0.1243	T:0.0869	-	-	-	-	-	-	-	-	-	-	-	-	-	-	-	-	-
rs4733346	Chr8:32369226-32369226	T	intron_variant	MODIFIER	NRG1	Transcript	ENST00000523534	protein_coding	-	1/12	-	-	-	-	-	-	-	-	1	cds_start_NF	-	-	-	-	-	-	T:0.1192	T:0.0741	T:0.2637	T:0.1071	T:0.1233	T:0.0859	-	-	-	-	-	-	-	-	-	-	-	-	-	-	-	-	-
	chr8:32369226-32369226	T	intron_variant	MODIFIER	NRG1	Transcript	ENST00000520407	protein_coding	-	1/4	-	-	-	-	-	-	-	-	1	-	-	-	-	-	-	-	T:0.1192	T:0.0741	T:0.2637	T:0.1071	T:0.1233	T:0.0859	-	-	-	-	-	-	-	-	-	-	-	-	-	-	-	-	-
	chr8:32369226-32369226	T	intron_variant	MODIFIER	NRG1	Transcript	ENST00000518104	protein_coding	-	1/11	-	-	-	-	-	-	-	-	1	cds_end_NF	-	-	-	-	-	-	T:0.1192	T:0.0741	T:0.2637	T:0.1071	T:0.1233	T:0.0859	-	-	-	-	-	-	-	-	-	-	-	-	-	-	-	-	-
	chr8:32369226-32369226	T	intron_variant	MODIFIER	NRG1	Transcript	ENST00000519301	protein_coding	-	1/10	-	-	-	-	-	-	-	-	1	-	-	-	-	-	-	-	T:0.1192	T:0.0741	T:0.2637	T:0.1071	T:0.1233	T:0.0859	-	-	-	-	-	-	-	-	-	-	-	-	-	-	-	-	-
rs7840005	Chr8:32374829-32374829	C	intron_variant	MODIFIER	NRG1	Transcript	ENST00000523534	protein_coding	-	1/12	-	-	-	-	-	-	-	-	1	cds_start_NF	-	-	-	-	-	-	C:0.1026	C:0.0144	C:0.2565	C:0.1071	C:0.1243	C:0.0859	-	-	-	-	-	-	-	-	-	-	-	-	-	-	-	-	-
	chr8:32374829-32374829	C	intron_variant	MODIFIER	NRG1	Transcript	ENST00000520407	protein_coding	-	1/4	-	-	-	-	-	-	-	-	1	-	-	-	-	-	-	-	C:0.1026	C:0.0144	C:0.2565	C:0.1071	C:0.1243	C:0.0859	-	-	-	-	-	-	-	-	-	-	-	-	-	-	-	-	-
	chr8:32374829-32374829	C	intron_variant	MODIFIER	NRG1	Transcript	ENST00000518104	protein_coding	-	1/11	-	-	-	-	-	-	-	-	1	cds_end_NF	-	-	-	-	-	-	C:0.1026	C:0.0144	C:0.2565	C:0.1071	C:0.1243	C:0.0859	-	-	-	-	-	-	-	-	-	-	-	-	-	-	-	-	-
	chr8:32374829-32374829	C	intron_variant	MODIFIER	NRG1	Transcript	ENST00000519301	protein_coding	-	1/10	-	-	-	-	-	-	-	-	1	-	-	-	-	-	-	-	C:0.1026	C:0.0144	C:0.2565	C:0.1071	C:0.1243	C:0.0859	-	-	-	-	-	-	-	-	-	-	-	-	-	-	-	-	-
rs77752517	Chr8:32381177-32381177	T	intron_variant	MODIFIER	NRG1	Transcript	ENST00000523534	protein_coding	-	1/12	-	-	-	-	-	-	-	-	1	cds_start_NF	-	-	-	-	-	-	T:0.1016	T:0.0136	T:0.2507	T:0.1071	T:0.1243	T:0.0859	-	-	-	-	-	-	-	-	-	-	-	-	-	-	-	-	-
	chr8:32381177-32381177	T	intron_variant	MODIFIER	NRG1	Transcript	ENST00000520407	protein_coding	-	1/4	-	-	-	-	-	-	-	-	1	-	-	-	-	-	-	-	T:0.1016	T:0.0136	T:0.2507	T:0.1071	T:0.1243	T:0.0859	-	-	-	-	-	-	-	-	-	-	-	-	-	-	-	-	-
	chr8:32381177-32381177	T	intron_variant	MODIFIER	NRG1	Transcript	ENST00000518104	protein_coding	-	1/11	-	-	-	-	-	-	-	-	1	cds_end_NF	-	-	-	-	-	-	T:0.1016	T:0.0136	T:0.2507	T:0.1071	T:0.1243	T:0.0859	-	-	-	-	-	-	-	-	-	-	-	-	-	-	-	-	-
	chr8:32381177-32381177	T	intron_variant	MODIFIER	NRG1	Transcript	ENST00000519301	protein_coding	-	1/10	-	-	-	-	-	-	-	-	1	-	-	-	-	-	-	-	T:0.1016	T:0.0136	T:0.2507	T:0.1071	T:0.1243	T:0.0859	-	-	-	-	-	-	-	-	-	-	-	-	-	-	-	-	-
rs79886978	Chr10:83602724-83602724	C	intergenic_variant	MODIFIER	-	-	-	-	-	-	-	-	-	-	-	-	-	-	-	-	-	-	-	-	-	-	C:0.0982	-	-	-	-	-	-	-	-	-	-	-	-	-	-	-	-	-	-	-	-	-	-
rs12774918	Chr10:83616516-83616516	A	intergenic_variant	MODIFIER	-	-	-	-	-	-	-	-	-	-	-	-	-	-	-	-	-	-	-	-	-	-	-	-	-	-	-	-	-	-	-	-	-	-	-	-	-	-	-	-	-	-	-	-	-
rs11528179	Chr10:83805510-83805510	C	upstream_gene_variant	MODIFIER	AL096864.1	Transcript	ENST00000408451	miRNA	-	-	-	-	-	-	-	-	-	4508	1	-	YES	-	-	-	-	-	A:0.1739	C:0.5484	C:0.915	C:0.877	C:0.9304	C:0.9785	-	-	-	-	-	-	-	-	-	-	-	-	-	-	-	-	-
	chr10:83805510-83805510	C	intron_variant	MODIFIER	NRG3	Transcript	ENST00000404576	protein_coding	-	1/9	-	-	-	-	-	-	-	-	1	-	-	-	-	-	-	-	A:0.1739	C:0.5484	C:0.915	C:0.877	C:0.9304	C:0.9785	-	-	-	-	-	-	-	-	-	-	-	-	-	-	-	-	-
	chr10:83805510-83805510	C	intron_variant	MODIFIER	NRG3	Transcript	ENST00000404547	protein_coding	-	1/9	-	-	-	-	-	-	-	-	1	-	-	-	-	-	-	-	A:0.1739	C:0.5484	C:0.915	C:0.877	C:0.9304	C:0.9785	-	-	-	-	-	-	-	-	-	-	-	-	-	-	-	-	-
	chr10:83805510-83805510	C	intron_variant	MODIFIER	NRG3	Transcript	ENST00000556918	protein_coding	-	1/10	-	-	-	-	-	-	-	-	1	-	-	-	-	-	-	-	A:0.1739	C:0.5484	C:0.915	C:0.877	C:0.9304	C:0.9785	-	-	-	-	-	-	-	-	-	-	-	-	-	-	-	-	-
	chr10:83805510-83805510	C	intron_variant	MODIFIER	NRG3	Transcript	ENST00000372142	protein_coding	-	1/10	-	-	-	-	-	-	-	-	1	-	-	-	-	-	-	-	A:0.1739	C:0.5484	C:0.915	C:0.877	C:0.9304	C:0.9785	-	-	-	-	-	-	-	-	-	-	-	-	-	-	-	-	-
	chr10:83805510-83805510	C	intron_variant,NMD_transcript_variant	MODIFIER	NRG3	Transcript	ENST00000602794	nonsense_mediated_decay	-	2/10	-	-	-	-	-	-	-	-	1	-	-	-	-	-	-	-	A:0.1739	C:0.5484	C:0.915	C:0.877	C:0.9304	C:0.9785	-	-	-	-	-	-	-	-	-	-	-	-	-	-	-	-	-
	chr10:83805510-83805510	C	intron_variant,NMD_transcript_variant	MODIFIER	NRG3	Transcript	ENST00000555784	nonsense_mediated_decay	-	1/11	-	-	-	-	-	-	-	-	1	-	-	-	-	-	-	-	A:0.1739	C:0.5484	C:0.915	C:0.877	C:0.9304	C:0.9785	-	-	-	-	-	-	-	-	-	-	-	-	-	-	-	-	-
	chr10:83805510-83805510	C	intron_variant	MODIFIER	NRG3	Transcript	ENST00000372141	protein_coding	-	1/8	-	-	-	-	-	-	-	-	1	-	YES	-	-	-	-	-	A:0.1739	C:0.5484	C:0.915	C:0.877	C:0.9304	C:0.9785	-	-	-	-	-	-	-	-	-	-	-	-	-	-	-	-	-
rs191742951	Chr10:83806051-83806051	G	upstream_gene_variant	MODIFIER	AL096864.1	Transcript	ENST00000408451	miRNA	-	-	-	-	-	-	-	-	-	3967	1	-	YES	-	-	-	-	-	A:0.1889	G:0.4357	G:0.9294	G:0.9058	G:0.9573	G:0.9867	-	-	-	-	-	-	-	-	-	-	-	-	-	-	-	-	-
	chr10:83806051-83806051	G	intron_variant	MODIFIER	NRG3	Transcript	ENST00000404576	protein_coding	-	1/9	-	-	-	-	-	-	-	-	1	-	-	-	-	-	-	-	A:0.1889	G:0.4357	G:0.9294	G:0.9058	G:0.9573	G:0.9867	-	-	-	-	-	-	-	-	-	-	-	-	-	-	-	-	-
	chr10:83806051-83806051	G	intron_variant	MODIFIER	NRG3	Transcript	ENST00000404547	protein_coding	-	1/9	-	-	-	-	-	-	-	-	1	-	-	-	-	-	-	-	A:0.1889	G:0.4357	G:0.9294	G:0.9058	G:0.9573	G:0.9867	-	-	-	-	-	-	-	-	-	-	-	-	-	-	-	-	-
	chr10:83806051-83806051	G	intron_variant	MODIFIER	NRG3	Transcript	ENST00000556918	protein_coding	-	1/10	-	-	-	-	-	-	-	-	1	-	-	-	-	-	-	-	A:0.1889	G:0.4357	G:0.9294	G:0.9058	G:0.9573	G:0.9867	-	-	-	-	-	-	-	-	-	-	-	-	-	-	-	-	-
	chr10:83806051-83806051	G	intron_variant	MODIFIER	NRG3	Transcript	ENST00000372142	protein_coding	-	1/10	-	-	-	-	-	-	-	-	1	-	-	-	-	-	-	-	A:0.1889	G:0.4357	G:0.9294	G:0.9058	G:0.9573	G:0.9867	-	-	-	-	-	-	-	-	-	-	-	-	-	-	-	-	-
	chr10:83806051-83806051	G	intron_variant,NMD_transcript_variant	MODIFIER	NRG3	Transcript	ENST00000602794	nonsense_mediated_decay	-	2/10	-	-	-	-	-	-	-	-	1	-	-	-	-	-	-	-	A:0.1889	G:0.4357	G:0.9294	G:0.9058	G:0.9573	G:0.9867	-	-	-	-	-	-	-	-	-	-	-	-	-	-	-	-	-
	chr10:83806051-83806051	G	intron_variant,NMD_transcript_variant	MODIFIER	NRG3	Transcript	ENST00000555784	nonsense_mediated_decay	-	1/11	-	-	-	-	-	-	-	-	1	-	-	-	-	-	-	-	A:0.1889	G:0.4357	G:0.9294	G:0.9058	G:0.9573	G:0.9867	-	-	-	-	-	-	-	-	-	-	-	-	-	-	-	-	-
	chr10:83806051-83806051	G	intron_variant	MODIFIER	NRG3	Transcript	ENST00000372141	protein_coding	-	1/8	-	-	-	-	-	-	-	-	1	-	YES	-	-	-	-	-	A:0.1889	G:0.4357	G:0.9294	G:0.9058	G:0.9573	G:0.9867	-	-	-	-	-	-	-	-	-	-	-	-	-	-	-	-	-
rs11192578	Chr10:83876020-83876020	C	intron_variant,NMD_transcript_variant	MODIFIER	NRG3	Transcript	ENST00000555784	nonsense_mediated_decay	-	1/11	-	-	-	-	-	-	-	-	1	-	-	-	-	-	-	-	C:0.1436	C:0.0711	C:0.2046	C:0.251	C:0.0775	C:0.1554	-	-	-	-	-	-	-	-	-	-	-	-	-	-	-	-	-
	chr10:83876020-83876020	C	intron_variant,NMD_transcript_variant	MODIFIER	NRG3	Transcript	ENST00000602794	nonsense_mediated_decay	-	2/10	-	-	-	-	-	-	-	-	1	-	-	-	-	-	-	-	C:0.1436	C:0.0711	C:0.2046	C:0.251	C:0.0775	C:0.1554	-	-	-	-	-	-	-	-	-	-	-	-	-	-	-	-	-
	chr10:83876020-83876020	C	intron_variant	MODIFIER	NRG3	Transcript	ENST00000404576	protein_coding	-	1/9	-	-	-	-	-	-	-	-	1	-	-	-	-	-	-	-	C:0.1436	C:0.0711	C:0.2046	C:0.251	C:0.0775	C:0.1554	-	-	-	-	-	-	-	-	-	-	-	-	-	-	-	-	-
	chr10:83876020-83876020	C	intron_variant	MODIFIER	NRG3	Transcript	ENST00000404547	protein_coding	-	1/9	-	-	-	-	-	-	-	-	1	-	-	-	-	-	-	-	C:0.1436	C:0.0711	C:0.2046	C:0.251	C:0.0775	C:0.1554	-	-	-	-	-	-	-	-	-	-	-	-	-	-	-	-	-
	chr10:83876020-83876020	C	intron_variant	MODIFIER	NRG3	Transcript	ENST00000556918	protein_coding	-	1/10	-	-	-	-	-	-	-	-	1	-	-	-	-	-	-	-	C:0.1436	C:0.0711	C:0.2046	C:0.251	C:0.0775	C:0.1554	-	-	-	-	-	-	-	-	-	-	-	-	-	-	-	-	-
	chr10:83876020-83876020	C	intron_variant	MODIFIER	NRG3	Transcript	ENST00000372142	protein_coding	-	1/10	-	-	-	-	-	-	-	-	1	-	-	-	-	-	-	-	C:0.1436	C:0.0711	C:0.2046	C:0.251	C:0.0775	C:0.1554	-	-	-	-	-	-	-	-	-	-	-	-	-	-	-	-	-
	chr10:83876020-83876020	C	intron_variant	MODIFIER	NRG3	Transcript	ENST00000372141	protein_coding	-	1/8	-	-	-	-	-	-	-	-	1	-	YES	-	-	-	-	-	C:0.1436	C:0.0711	C:0.2046	C:0.251	C:0.0775	C:0.1554	-	-	-	-	-	-	-	-	-	-	-	-	-	-	-	-	-
rs34434628	Chr10:84265769-84265769	T	intron_variant,NMD_transcript_variant	MODIFIER	NRG3	Transcript	ENST00000555784	nonsense_mediated_decay	-	2/11	-	-	-	-	-	-	-	-	1	-	-	-	-	-	-	-	T:0.0559	T:0.0045	T:0.0879	T:0	T:0.174	T:0.0389	-	-	-	-	-	-	-	-	-	-	-	-	-	-	-	-	-
	chr10:84265769-84265769	T	intron_variant,NMD_transcript_variant	MODIFIER	NRG3	Transcript	ENST00000602794	nonsense_mediated_decay	-	3/10	-	-	-	-	-	-	-	-	1	-	-	-	-	-	-	-	T:0.0559	T:0.0045	T:0.0879	T:0	T:0.174	T:0.0389	-	-	-	-	-	-	-	-	-	-	-	-	-	-	-	-	-
	chr10:84265769-84265769	T	intron_variant	MODIFIER	NRG3	Transcript	ENST00000404576	protein_coding	-	3/9	-	-	-	-	-	-	-	-	1	-	-	-	-	-	-	-	T:0.0559	T:0.0045	T:0.0879	T:0	T:0.174	T:0.0389	-	-	-	-	-	-	-	-	-	-	-	-	-	-	-	-	-
	chr10:84265769-84265769	T	intron_variant	MODIFIER	NRG3	Transcript	ENST00000404547	protein_coding	-	2/9	-	-	-	-	-	-	-	-	1	-	-	-	-	-	-	-	T:0.0559	T:0.0045	T:0.0879	T:0	T:0.174	T:0.0389	-	-	-	-	-	-	-	-	-	-	-	-	-	-	-	-	-
	chr10:84265769-84265769	T	intron_variant	MODIFIER	NRG3	Transcript	ENST00000556918	protein_coding	-	4/10	-	-	-	-	-	-	-	-	1	-	-	-	-	-	-	-	T:0.0559	T:0.0045	T:0.0879	T:0	T:0.174	T:0.0389	-	-	-	-	-	-	-	-	-	-	-	-	-	-	-	-	-
	chr10:84265769-84265769	T	intron_variant	MODIFIER	NRG3	Transcript	ENST00000372142	protein_coding	-	3/10	-	-	-	-	-	-	-	-	1	-	-	-	-	-	-	-	T:0.0559	T:0.0045	T:0.0879	T:0	T:0.174	T:0.0389	-	-	-	-	-	-	-	-	-	-	-	-	-	-	-	-	-
	chr10:84265769-84265769	T	intron_variant	MODIFIER	NRG3	Transcript	ENST00000372141	protein_coding	-	2/8	-	-	-	-	-	-	-	-	1	-	YES	-	-	-	-	-	T:0.0559	T:0.0045	T:0.0879	T:0	T:0.174	T:0.0389	-	-	-	-	-	-	-	-	-	-	-	-	-	-	-	-	-
rs60197472	Chr10:84466757-84466757	T	intron_variant,NMD_transcript_variant	MODIFIER	NRG3	Transcript	ENST00000555784	nonsense_mediated_decay	-	2/11	-	-	-	-	-	-	-	-	1	-	-	-	-	-	-	-	A:0.4956	T:0.2413	T:0.5836	T:0.6528	T:0.6083	T:0.544	-	-	-	-	-	-	-	-	-	-	-	-	-	-	-	-	-
	chr10:84466757-84466757	T	intron_variant,NMD_transcript_variant	MODIFIER	NRG3	Transcript	ENST00000602794	nonsense_mediated_decay	-	3/10	-	-	-	-	-	-	-	-	1	-	-	-	-	-	-	-	A:0.4956	T:0.2413	T:0.5836	T:0.6528	T:0.6083	T:0.544	-	-	-	-	-	-	-	-	-	-	-	-	-	-	-	-	-
	chr10:84466757-84466757	T	intron_variant	MODIFIER	NRG3	Transcript	ENST00000404576	protein_coding	-	3/9	-	-	-	-	-	-	-	-	1	-	-	-	-	-	-	-	A:0.4956	T:0.2413	T:0.5836	T:0.6528	T:0.6083	T:0.544	-	-	-	-	-	-	-	-	-	-	-	-	-	-	-	-	-
	chr10:84466757-84466757	T	intron_variant	MODIFIER	NRG3	Transcript	ENST00000404547	protein_coding	-	2/9	-	-	-	-	-	-	-	-	1	-	-	-	-	-	-	-	A:0.4956	T:0.2413	T:0.5836	T:0.6528	T:0.6083	T:0.544	-	-	-	-	-	-	-	-	-	-	-	-	-	-	-	-	-
	chr10:84466757-84466757	T	intron_variant	MODIFIER	NRG3	Transcript	ENST00000556918	protein_coding	-	4/10	-	-	-	-	-	-	-	-	1	-	-	-	-	-	-	-	A:0.4956	T:0.2413	T:0.5836	T:0.6528	T:0.6083	T:0.544	-	-	-	-	-	-	-	-	-	-	-	-	-	-	-	-	-
	chr10:84466757-84466757	T	intron_variant	MODIFIER	NRG3	Transcript	ENST00000372142	protein_coding	-	3/10	-	-	-	-	-	-	-	-	1	-	-	-	-	-	-	-	A:0.4956	T:0.2413	T:0.5836	T:0.6528	T:0.6083	T:0.544	-	-	-	-	-	-	-	-	-	-	-	-	-	-	-	-	-
	chr10:84466757-84466757	T	intron_variant	MODIFIER	NRG3	Transcript	ENST00000372141	protein_coding	-	2/8	-	-	-	-	-	-	-	-	1	-	YES	-	-	-	-	-	A:0.4956	T:0.2413	T:0.5836	T:0.6528	T:0.6083	T:0.544	-	-	-	-	-	-	-	-	-	-	-	-	-	-	-	-	-
rs59013794	Chr10:84677724-84677724	A	intron_variant	MODIFIER	NRG3	Transcript	ENST00000404576	protein_coding	-	5/9	-	-	-	-	-	-	-	-	1	-	-	-	-	-	-	-	A:0.1018	A:0.2148	A:0.0504	A:0.0446	A:0.0666	A:0.0808	-	-	-	-	-	-	-	-	-	-	-	-	-	-	-	-	-
	chr10:84677724-84677724	A	intron_variant	MODIFIER	NRG3	Transcript	ENST00000404547	protein_coding	-	4/9	-	-	-	-	-	-	-	-	1	-	-	-	-	-	-	-	A:0.1018	A:0.2148	A:0.0504	A:0.0446	A:0.0666	A:0.0808	-	-	-	-	-	-	-	-	-	-	-	-	-	-	-	-	-
	chr10:84677724-84677724	A	intron_variant	MODIFIER	NRG3	Transcript	ENST00000556918	protein_coding	-	6/10	-	-	-	-	-	-	-	-	1	-	-	-	-	-	-	-	A:0.1018	A:0.2148	A:0.0504	A:0.0446	A:0.0666	A:0.0808	-	-	-	-	-	-	-	-	-	-	-	-	-	-	-	-	-
	chr10:84677724-84677724	A	intron_variant	MODIFIER	NRG3	Transcript	ENST00000372142	protein_coding	-	5/10	-	-	-	-	-	-	-	-	1	-	-	-	-	-	-	-	A:0.1018	A:0.2148	A:0.0504	A:0.0446	A:0.0666	A:0.0808	-	-	-	-	-	-	-	-	-	-	-	-	-	-	-	-	-
	chr10:84677724-84677724	A	intron_variant,NMD_transcript_variant	MODIFIER	NRG3	Transcript	ENST00000602794	nonsense_mediated_decay	-	6/10	-	-	-	-	-	-	-	-	1	-	-	-	-	-	-	-	A:0.1018	A:0.2148	A:0.0504	A:0.0446	A:0.0666	A:0.0808	-	-	-	-	-	-	-	-	-	-	-	-	-	-	-	-	-
	chr10:84677724-84677724	A	intron_variant,NMD_transcript_variant	MODIFIER	NRG3	Transcript	ENST00000555784	nonsense_mediated_decay	-	5/11	-	-	-	-	-	-	-	-	1	-	-	-	-	-	-	-	A:0.1018	A:0.2148	A:0.0504	A:0.0446	A:0.0666	A:0.0808	-	-	-	-	-	-	-	-	-	-	-	-	-	-	-	-	-
	chr10:84677724-84677724	A	intron_variant	MODIFIER	NRG3	Transcript	ENST00000537893	protein_coding	-	2/6	-	-	-	-	-	-	-	-	1	-	-	-	-	-	-	-	A:0.1018	A:0.2148	A:0.0504	A:0.0446	A:0.0666	A:0.0808	-	-	-	-	-	-	-	-	-	-	-	-	-	-	-	-	-
	chr10:84677724-84677724	A	intron_variant	MODIFIER	NRG3	Transcript	ENST00000545131	protein_coding	-	3/7	-	-	-	-	-	-	-	-	1	-	-	-	-	-	-	-	A:0.1018	A:0.2148	A:0.0504	A:0.0446	A:0.0666	A:0.0808	-	-	-	-	-	-	-	-	-	-	-	-	-	-	-	-	-
	chr10:84677724-84677724	A	intron_variant	MODIFIER	NRG3	Transcript	ENST00000372141	protein_coding	-	4/8	-	-	-	-	-	-	-	-	1	-	YES	-	-	-	-	-	A:0.1018	A:0.2148	A:0.0504	A:0.0446	A:0.0666	A:0.0808	-	-	-	-	-	-	-	-	-	-	-	-	-	-	-	-	-
rs7908968	Chr10:84677726-84677726	A	intron_variant	MODIFIER	NRG3	Transcript	ENST00000404576	protein_coding	-	5/9	-	-	-	-	-	-	-	-	1	-	-	-	-	-	-	-	A:0.1739	A:0.444	A:0.0692	A:0.0714	A:0.0815	A:0.0838	-	-	-	-	-	-	-	-	-	-	-	-	-	-	-	-	-
	chr10:84677726-84677726	A	intron_variant	MODIFIER	NRG3	Transcript	ENST00000404547	protein_coding	-	4/9	-	-	-	-	-	-	-	-	1	-	-	-	-	-	-	-	A:0.1739	A:0.444	A:0.0692	A:0.0714	A:0.0815	A:0.0838	-	-	-	-	-	-	-	-	-	-	-	-	-	-	-	-	-
	chr10:84677726-84677726	A	intron_variant	MODIFIER	NRG3	Transcript	ENST00000556918	protein_coding	-	6/10	-	-	-	-	-	-	-	-	1	-	-	-	-	-	-	-	A:0.1739	A:0.444	A:0.0692	A:0.0714	A:0.0815	A:0.0838	-	-	-	-	-	-	-	-	-	-	-	-	-	-	-	-	-
	chr10:84677726-84677726	A	intron_variant	MODIFIER	NRG3	Transcript	ENST00000372142	protein_coding	-	5/10	-	-	-	-	-	-	-	-	1	-	-	-	-	-	-	-	A:0.1739	A:0.444	A:0.0692	A:0.0714	A:0.0815	A:0.0838	-	-	-	-	-	-	-	-	-	-	-	-	-	-	-	-	-
	chr10:84677726-84677726	A	intron_variant,NMD_transcript_variant	MODIFIER	NRG3	Transcript	ENST00000602794	nonsense_mediated_decay	-	6/10	-	-	-	-	-	-	-	-	1	-	-	-	-	-	-	-	A:0.1739	A:0.444	A:0.0692	A:0.0714	A:0.0815	A:0.0838	-	-	-	-	-	-	-	-	-	-	-	-	-	-	-	-	-
	chr10:84677726-84677726	A	intron_variant,NMD_transcript_variant	MODIFIER	NRG3	Transcript	ENST00000555784	nonsense_mediated_decay	-	5/11	-	-	-	-	-	-	-	-	1	-	-	-	-	-	-	-	A:0.1739	A:0.444	A:0.0692	A:0.0714	A:0.0815	A:0.0838	-	-	-	-	-	-	-	-	-	-	-	-	-	-	-	-	-
	chr10:84677726-84677726	A	intron_variant	MODIFIER	NRG3	Transcript	ENST00000537893	protein_coding	-	2/6	-	-	-	-	-	-	-	-	1	-	-	-	-	-	-	-	A:0.1739	A:0.444	A:0.0692	A:0.0714	A:0.0815	A:0.0838	-	-	-	-	-	-	-	-	-	-	-	-	-	-	-	-	-
	chr10:84677726-84677726	A	intron_variant	MODIFIER	NRG3	Transcript	ENST00000545131	protein_coding	-	3/7	-	-	-	-	-	-	-	-	1	-	-	-	-	-	-	-	A:0.1739	A:0.444	A:0.0692	A:0.0714	A:0.0815	A:0.0838	-	-	-	-	-	-	-	-	-	-	-	-	-	-	-	-	-
	chr10:84677726-84677726	A	intron_variant	MODIFIER	NRG3	Transcript	ENST00000372141	protein_coding	-	4/8	-	-	-	-	-	-	-	-	1	-	YES	-	-	-	-	-	A:0.1739	A:0.444	A:0.0692	A:0.0714	A:0.0815	A:0.0838	-	-	-	-	-	-	-	-	-	-	-	-	-	-	-	-	-
rs1261780	Chr11:117140962-117140962	C	intron_variant	MODIFIER	RNF214	Transcript	ENST00000531452	protein_coding	-	6/14	-	-	-	-	-	-	-	-	1	-	YES	-	-	-	-	-	-	-	-	-	-	-	-	-	-	-	-	-	-	-	-	-	-	-	-	-	-	-	-
	chr11:117140962-117140962	C	intron_variant	MODIFIER	RNF214	Transcript	ENST00000300650	protein_coding	-	5/13	-	-	-	-	-	-	-	-	1	-	-	-	-	-	-	-	-	-	-	-	-	-	-	-	-	-	-	-	-	-	-	-	-	-	-	-	-	-	-
	chr11:117140962-117140962	C	intron_variant	MODIFIER	RNF214	Transcript	ENST00000531287	protein_coding	-	6/14	-	-	-	-	-	-	-	-	1	-	-	-	-	-	-	-	-	-	-	-	-	-	-	-	-	-	-	-	-	-	-	-	-	-	-	-	-	-	-
	chr11:117140962-117140962	C	intron_variant	MODIFIER	RNF214	Transcript	ENST00000530849	protein_coding	-	5/12	-	-	-	-	-	-	-	-	1	-	-	-	-	-	-	-	-	-	-	-	-	-	-	-	-	-	-	-	-	-	-	-	-	-	-	-	-	-	-
rs191109295	Chr11:117191251-117191251	C	intron_variant,non_coding_transcript_variant	MODIFIER	AP000892.4	Transcript	ENST00000504906	antisense	-	2/2	-	-	-	-	-	-	-	-	-1	-	YES	-	-	-	-	-	-	-	-	-	-	-	-	-	-	-	-	-	-	-	-	-	-	-	-	-	-	-	-
			upstream_gene_variant	MODIFIER	BACE1	Transcript	ENST00000528053	protein_coding	-	-	-	-	-	-	-	-	-	4276	-1	-	-	-	-	-	-	-	-	-	-	-	-	-	-	-	-	-	-	-	-	-	-	-	-	-	-	-	-	-	-
			upstream_gene_variant	MODIFIER	BACE1	Transcript	ENST00000445823	protein_coding	-	-	-	-	-	-	-	-	-	4737	-1	-	-	-	-	-	-	-	-	-	-	-	-	-	-	-	-	-	-	-	-	-	-	-	-	-	-	-	-	-	-
			upstream_gene_variant	MODIFIER	BACE1	Transcript	ENST00000313005	protein_coding	-	-	-	-	-	-	-	-	-	4279	-1	-	YES	-	-	-	-	-	-	-	-	-	-	-	-	-	-	-	-	-	-	-	-	-	-	-	-	-	-	-	-
			upstream_gene_variant	MODIFIER	BACE1	Transcript	ENST00000428381	protein_coding	-	-	-	-	-	-	-	-	-	4737	-1	-	-	-	-	-	-	-	-	-	-	-	-	-	-	-	-	-	-	-	-	-	-	-	-	-	-	-	-	-	-
			upstream_gene_variant	MODIFIER	BACE1	Transcript	ENST00000513780	protein_coding	-	-	-	-	-	-	-	-	-	4737	-1	-	-	-	-	-	-	-	-	-	-	-	-	-	-	-	-	-	-	-	-	-	-	-	-	-	-	-	-	-	-
			upstream_gene_variant	MODIFIER	BACE1	Transcript	ENST00000514464	processed_transcript	-	-	-	-	-	-	-	-	-	4740	-1	-	-	-	-	-	-	-	-	-	-	-	-	-	-	-	-	-	-	-	-	-	-	-	-	-	-	-	-	-	-
			intron_variant	MODIFIER	CEP164	Transcript	ENST00000525734	protein_coding	-	1/4	-	-	-	-	-	-	-	-	1	cds_end_NF	-	-	-	-	-	-	-	-	-	-	-	-	-	-	-	-	-	-	-	-	-	-	-	-	-	-	-	-	-
rs807483	Chr19:36264860-36264860	C	upstream_gene_variant	MODIFIER	AC002398.13	Transcript	ENST00000589397	antisense	-	-	-	-	-	-	-	-	-	2930	-1	-	YES	-	-	-	-	-	T:0.4383	C:0.6762	C:0.5908	C:0.7292	C:0.3668	C:0.4141	-	-	-	-	-	-	-	-	-	-	-	-	-	-	-	-	-
	chr19:36264860-36264860	C	upstream_gene_variant	MODIFIER	ARHGAP33	Transcript	ENST00000221905	processed_transcript	-	-	-	-	-	-	-	-	-	3627	1	-	-	-	-	-	-	-	T:0.4383	C:0.6762	C:0.5908	C:0.7292	C:0.3668	C:0.4141	-	-	-	-	-	-	-	-	-	-	-	-	-	-	-	-	-
	chr19:36264860-36264860	C	upstream_gene_variant	MODIFIER	ARHGAP33	Transcript	ENST00000007510	protein_coding	-	-	-	-	-	-	-	-	-	1557	1	-	-	-	-	-	-	-	T:0.4383	C:0.6762	C:0.5908	C:0.7292	C:0.3668	C:0.4141	-	-	-	-	-	-	-	-	-	-	-	-	-	-	-	-	-
	chr19:36264860-36264860	C	upstream_gene_variant	MODIFIER	ARHGAP33	Transcript	ENST00000378944	protein_coding	-	-	-	-	-	-	-	-	-	1557	1	-	-	-	-	-	-	-	T:0.4383	C:0.6762	C:0.5908	C:0.7292	C:0.3668	C:0.4141	-	-	-	-	-	-	-	-	-	-	-	-	-	-	-	-	-
	chr19:36264860-36264860	C	upstream_gene_variant	MODIFIER	ARHGAP33	Transcript	ENST00000590893	nonsense_mediated_decay	-	-	-	-	-	-	-	-	-	1585	1	-	-	-	-	-	-	-	T:0.4383	C:0.6762	C:0.5908	C:0.7292	C:0.3668	C:0.4141	-	-	-	-	-	-	-	-	-	-	-	-	-	-	-	-	-
	chr19:36264860-36264860	C	upstream_gene_variant	MODIFIER	ARHGAP33	Transcript	ENST00000314737	protein_coding	-	-	-	-	-	-	-	-	-	1617	1	-	YES	-	-	-	-	-	T:0.4383	C:0.6762	C:0.5908	C:0.7292	C:0.3668	C:0.4141	-	-	-	-	-	-	-	-	-	-	-	-	-	-	-	-	-
	chr19:36264860-36264860	C	upstream_gene_variant	MODIFIER	ARHGAP33	Transcript	ENST00000589133	processed_transcript	-	-	-	-	-	-	-	-	-	574	1	-	-	-	-	-	-	-	T:0.4383	C:0.6762	C:0.5908	C:0.7292	C:0.3668	C:0.4141	-	-	-	-	-	-	-	-	-	-	-	-	-	-	-	-	-
	chr19:36264860-36264860	C	downstream_gene_variant	MODIFIER	C19orf55	Transcript	ENST00000544158	retained_intron	-	-	-	-	-	-	-	-	-	2930	1	-	-	-	-	-	-	-	T:0.4383	C:0.6762	C:0.5908	C:0.7292	C:0.3668	C:0.4141	-	-	-	-	-	-	-	-	-	-	-	-	-	-	-	-	-
	chr19:36264860-36264860	C	downstream_gene_variant	MODIFIER	C19orf55	Transcript	ENST00000396908	protein_coding	-	-	-	-	-	-	-	-	-	4783	1	-	-	-	-	-	-	-	T:0.4383	C:0.6762	C:0.5908	C:0.7292	C:0.3668	C:0.4141	-	-	-	-	-	-	-	-	-	-	-	-	-	-	-	-	-
	chr19:36264860-36264860	C	downstream_gene_variant	MODIFIER	C19orf55	Transcript	ENST00000536037	processed_transcript	-	-	-	-	-	-	-	-	-	4623	1	-	-	-	-	-	-	-	T:0.4383	C:0.6762	C:0.5908	C:0.7292	C:0.3668	C:0.4141	-	-	-	-	-	-	-	-	-	-	-	-	-	-	-	-	-
	chr19:36264860-36264860	C	downstream_gene_variant	MODIFIER	C19orf55	Transcript	ENST00000535581	nonsense_mediated_decay	-	-	-	-	-	-	-	-	-	4094	1	-	-	-	-	-	-	-	T:0.4383	C:0.6762	C:0.5908	C:0.7292	C:0.3668	C:0.4141	-	-	-	-	-	-	-	-	-	-	-	-	-	-	-	-	-
	chr19:36264860-36264860	C	downstream_gene_variant	MODIFIER	C19orf55	Transcript	ENST00000544099	protein_coding	-	-	-	-	-	-	-	-	-	4770	1	-	YES	-	-	-	-	-	T:0.4383	C:0.6762	C:0.5908	C:0.7292	C:0.3668	C:0.4141	-	-	-	-	-	-	-	-	-	-	-	-	-	-	-	-	-
Exonic and regulatory region variants are in BOLD
Gene regions include ±50kb flanking regions
Description of all column names is available at http://www.ensembl.org/info/docs/tools/vep/vep_formats.html#output
Detailed description of 'impact' precition by VEP is available at http://www.ensembl.org/info/genome/variation/predicted_data.html#consequences
[truncated: 9 more columns]
