# Supplementary material for: Neuregulin signaling pathway in smoking behavior
Source: Transl Psychiatry. 2017 Aug 22;7(8):e1212–. doi: 10.1038/tp.2017.183 (PMC5611747; doi:10.1038/tp.2017.183)
Supplement: Supplementary Table 11 [file tp2017183x16.xlsx]

## Sheet: Sheet1
SUPPLEMENTARY TABLE 11. HaploReg v4 annotation results
Chr:Position	variant	GENCODE genes *	Allele		MAF				Constraints		Histone Marks		DNAse	Proteins bound	Motifs changed	NHGRI/EBI GWAS hits	GRASP QTL hits	Selected eQTL hits	dbSNP functional annotation
			Ref	Alt	AFR	AMR	ASN	EUR	GERP	SiPhy	Promoter	Enhancer
CHR1:150193903	rs183423866	ANP32E	G	A	0.37	0.15	0.14	0.09				BLD, ESDR, HRT		CTCF	CAC-binding-protein,EWSR1-FLI1,HDAC2,MAZ,PU.1,SP1,STAT,TCF12,TFII-I,ZNF263,Znf143				intronic
CHR1:150193907	rs187135585	ANP32E	G	A	0.42	0.32	0.27	0.18				BLD, ESDR, HRT		CTCF	CAC-binding-protein,EWSR1-FLI1,GATA,MAZ,PU.1,SP1,STAT,TFII-I				intronic
CHR1:227029925	rs10916053	28kb 5' of PSEN2	T	A	0.53	0.5	0.46	0.5							Evi-1,Foxp1,HDAC2,Mef2,Pou2f2,TATA,Zfp105			3 hits
CHR2:212252194	rs1836721	ERBB4	A	T	0.01	0.07	0	0.12							AP-1,HMG-IY,Hoxa13,Hoxc10,Irf,Pou2f2,Pou5f1				intronic
CHR2:212295478	rs13385826	ERBB4	A	G	0.14	0.04	0.08	0.05			GI	SKIN, PANC, VAS			Cdx,Dobox4,Foxp1,Pou3f2,TATA				intronic
CHR2:212404930	rs184443533	ERBB4	T	C	0.36	0.21	0.11	0.17				BRN, ESDR			Foxp1,Pou2f2,RREB-1,TATA				intronic
CHR2:212494513	rs6729616	ERBB4	A	C	0.01	0.05	0.2	0.05							Foxo,STAT,Zfp105				intronic
CHR2:212540507	rs187745320	ERBB4	A	T	0.04	0.07	0.03	0.11			BLD	ESDR, GI			Foxp1,Pou2f2,Sox,TATA,p300				intronic
CHR2:212573962	rs13413099	ERBB4	A	G	0.13	0.09	0.01	0.13			BLD	BLD, ESDR			Pou2f2,TATA				intronic
CHR2:212637593	rs71350752	ERBB4	T	C	0.29	0.33	0.2	0.31							Cdx,Foxp1,TATA				intronic
CHR2:212725774	rs192584214	ERBB4	T	A	0.15	0.24	0.14	0.25							Cdx,Dbx1,Foxa,Foxf1,Foxi1,Foxj1,Foxj2,Foxk1,Foxl1,Foxo,Foxp1,Pou2f2,Pou3f2,TATA				intronic
CHR2:212725800	rs112465988	ERBB4	T	C	0.21	0.19	0.18	0.2							Dbx1,Foxf1,Foxi1,Foxj1,Foxj2,Foxl1,Foxo,Ncx,Pou1f1,Pou2f2,Pou3f3,Pou5f1,TATA				intronic
CHR2:212879812	rs185444317	ERBB4	T	A	0.1	0.15	0.09	0.2			GI	ESDR, LNG, FAT, HRT, BONE			Cdx,Foxf1,Foxi1,Foxj1,Foxj2,Foxk1,Foxl1,Foxo,Foxp1,Pou2f2,Pou3f2,TATA,TEF				intronic
CHR2:212978566	rs10167304	ERBB4	T	C	0.02	0.12	0	0.15				BRN, HRT, LNG, GI			Gfi1				intronic
CHR2:213003179	rs12694263	ERBB4	C	T	0.02	0.12	0	0.14				GI			HNF1,Hand1,Smad,TCF12				intronic
CHR2:213036346	rs1581385	ERBB4	C	A,T	0.33	0.46	0.18	0.53			BRN								intronic
CHR2:213052995	rs187445356	ERBB4	T	C	0.05	0.1	0.09	0.1			ESC, BRST	ESC	ADRL		CAC-binding-protein,EWSR1-FLI1,GR,HDAC2,Irf,MAZ,PU.1,SP1,STAT,TATA,TFII-I,VDR,Zfp281				intronic
CHR2:213055275	rs4993337	ERBB4	A	G	0.07	0.12	0.01	0.25							HDAC2,Irf				intronic
CHR2:213056716	rs141486719	ERBB4	T	A	0.18	0.07	0	0.16							Foxp1,Irx				intronic
CHR2:213165719	rs78391944	ERBB4	T	C	0	0.01	0	0.04				BRN, IPSC, PANC			Bbx,Pbx-1,TCF4				intronic
CHR2:212359195	rs71422776	ERBB4	A	C	0	0.02	0	0.04			BRN, HRT	BRN, ESDR, ESC, IPSC, HRT, GI, KID, PANC, LIV			Ncx,PLZF,Sox				intronic
CHR2:213233443	rs12990946	ERBB4	G	A	0	0.02	0	0.04			BRN, HRT	BRN, SKIN, VAS, HRT, PANC			Fox,Foxa,Foxp1,GATA,HNF1,Mef2,Pax-4,TATA				intronic
CHR2:213381353	rs35225704	ERBB4	C	A	0	0.02	0	0.04			HRT	BRN, ESDR, HRT			Foxd3,OTX,Pou2f2,RFX5				intronic
CHR2:213403091	rs73989053	ERBB4	G	A	0.37	0.1	0.05	0.15			BLD, BRN, ESC, ESDR, LNG, IPSC, FAT, STRM, BRST, MUS, SKIN, VAS, LIV, GI, ADRL, HRT, KID, PANC, PLCNT, THYM, OVRY, SPLN, CRVX, BONE	BLD, BRN, ESC, ESDR, LNG, IPSC, FAT, STRM, BRST, MUS, SKIN, LIV, GI, ADRL, PLCNT, THYM, HRT, OVRY, PANC, SPLN, CRVX, VAS, BONE	HRT,MUS						intronic
CHR2:213405952	rs13006797	2.4kb 5' of ERBB4	G	A	0.13	0.08	0.03	0.13			BRN, ESC, OVRY, GI	ESC			GATA,HDAC2
CHR2:213412426	rs17328083	8.9kb 5' of ERBB4	T	A	0.2	0.09	0.05	0.15			BRN	BRN, ESDR, FAT, MUS, SKIN, HRT			GR,YY1
CHR2:213413647	rs13001305	10kb 5' of ERBB4	T	C	0.16	0.08	0.03	0.13			BRN	BRN, ESC, ESDR, IPSC, STRM, MUS, SKIN, GI, PANC, LNG			Foxa,Foxi1,Foxj2,Foxk1,Foxl1,Pou2f2,Pou3f2,STAT,TATA
CHR2:213413884	rs75489550	10kb 5' of ERBB4	G	A	0.16	0.07	0.02	0.09			BRN	BRN, ESC, ESDR, IPSC, STRM, MUS, SKIN, GI, PANC, LNG			Foxf2,Foxi1,Foxj2,Foxk1,Foxl1,Foxp1,Pou1f1,Pou2f2,Pou3f2,Pou3f3,Pou4f3,Pou5f1,TATA,TEF
CHR2:213448492	rs36001505	AC093865.1	C	T	0.01	0.03	0.02	0.05							DMRT2,DMRT3,DMRT4,DMRT5,DMRT7,GR,Irf,Pax-4,p300
CHR2:213448632	rs147786642	AC093865.1	G	A	0.06	0.03	0.02	0.04							Nrf1
CHR8:31497672	rs113317778	NRG1	G	A	0.15	0.09	0	0.09	Yes	Yes	BLD, BRN, ESC, ESDR, LNG, IPSC, FAT, STRM, BRST, MUS, SKIN, VAS, LIV, GI, ADRL, KID, PANC, OVRY, HRT, THYM, SPLN, BONE	BLD, BRN, ESC, ESDR, LNG, IPSC, FAT, STRM, BRST, MUS, SKIN, LIV, GI, ADRL, HRT, PLCNT, THYM, OVRY, PANC, SPLN, VAS	IPSC,ADRL,BRN,BRN,KID,MUS	CTCF	AP-2,BCL,BHLHE40,BRCA1,CTCF,HEY1,MOVO-B,PLAG1,TATA,YY1,ZBTB33,ZBTB7A,Zic,p300				missense
CHR8:31774637	rs4327825	NRG1	A	G	0.34	0.23	0.4	0.26							Pax-4				intronic
CHR8:31774645	rs4329235	NRG1	C	T	0.23	0.2	0.45	0.17							CEBPA,CEBPB,Eomes,Pax-4				intronic
CHR8:32297639	rs4436087	NRG1	G	A	0.05	0.24	0.09	0.11			LIV	FAT, BRST, SKIN, LIV			MZF1::1-4,PRDM1,Pax-4,RXRA				intronic
CHR8:32302092	rs10954844	NRG1	A	C	0.07	0.25	0.09	0.11	Yes			BRST			Dbx2,Hoxd8,Myb,Nkx2,Pou4f3		1 hit		intronic
CHR8:32308471	rs77085193	NRG1	C	A	0.03	0.25	0.09	0.12			SPLN	LNG			CEBPB,EBF				intronic
CHR8:32308582	rs17643260	NRG1	T	C	0.02	0.25	0.09	0.12			SPLN	LNG			HNF4,Homez,RXR::LXR		1 hit		intronic
CHR8:32312854	rs7000656	NRG1	T	C	0.03	0.25	0.09	0.12				LNG, BRST, SKIN, GI			Homez,TATA		1 hit		intronic
CHR8:32326098	rs17716671	NRG1	A	C	0.03	0.24	0.09	0.12				ESC, ESDR, FAT, SKIN, LNG			Cdx2,HNF1,Hoxd10,Mef2,PLZF,TATA				intronic
CHR8:32326220	rs11780575	NRG1	G	C	0.03	0.24	0.09	0.12				ESC, FAT, LNG			Arid5a,CEBPA,CEBPB,Foxa,Foxj2,Hmx,Maf,Pou3f4,Pou6f1,STAT,TATA				intronic
CHR8:32328266	rs17644185	NRG1	A	G	0.03	0.25	0.09	0.12							GATA,Pou2f2,Pou3f2				intronic
CHR8:32328821	rs17716920	NRG1	A	C	0.03	0.25	0.09	0.12							Myf,TATA,TCF12,Tel2				intronic
CHR8:32333953	rs10808325	NRG1	T	C	0.03	0.25	0.09	0.12				ESDR, ESC, IPSC, LNG, CRVX	ESDR,SKIN		BATF,DMRT1,Hsf,Irf,STAT				intronic
CHR8:32353971	rs75974189	NRG1	C	T	0.03	0.25	0.1	0.12				BLD	IPSC		Ets,NRSF,STAT,p53				intronic
CHR8:32354782	rs11779465	NRG1	G	A	0.02	0.23	0.1	0.11				BLD			GR,Myc				intronic
CHR8:32355935	rs58182668	NRG1	C	T	0.07	0.25	0.1	0.11			FAT, LIV		SKIN	ZNF274	GR,Nkx2,YY1				intronic
CHR8:32360441	rs11787140	NRG1	C	T	0.03	0.25	0.1	0.12							BCL			1 hit	intronic
CHR8:32362593	rs4733344	NRG1	G	A	0.08	0.26	0.1	0.12							AIRE,p300				intronic
CHR8:32363263	rs12545304	NRG1	A	C	0.08	0.26	0.1	0.12			LNG	ESDR							intronic
CHR8:32364970	rs11777461	NRG1	C	T	0.07	0.18	0.1	0.12					GI,BRST						intronic
CHR8:32368207	rs75673683	NRG1	G	T	0.07	0.26	0.1	0.12				LNG, IPSC, BRST, SKIN, CRVX	BRST,SKIN,BRST,BLD,SKIN	STAT3	HNF4,LF-A1,Sox,Zfp691				intronic
CHR8:32369226	rs4733346	NRG1	C	T	0.08	0.26	0.1	0.12				LNG, BRST, SKIN	SKIN		GR,Gm397,SRF		1 hit	1 hit	intronic
CHR8:32374829	rs7840005	NRG1	T	C	0.04	0.25	0.1	0.12				ESC, ESDR, BRST			BDP1,E2F,YY1			2 hits	intronic
CHR8:32381177	rs77752517	NRG1	C	T	0.02	0.24	0.09	0.11							ERalpha-a,GR,RXRA				intronic
CHR10:83602724	rs79886978	32kb 5' of NRG3	T	C	0.28	0.21	0.12	0.09							Pou2f2,RREB-1,TATA
CHR10:83616516	rs12774918	19kb 5' of NRG3	T	A	0.18	0.1	0.12	0.08							Dbx1,Evi-1,Foxp1,HDAC2,HMG-IY,Ncx,Nkx6-1,PLZF,Pax-4,Pou2f2,Sox,TATA,Zfp105,p300
CHR10:83805510	rs11528179	NRG3	A	C	0.05	0.19	0.22	0.25							Brachyury				intronic
CHR10:83806051	rs191742951	NRG3	A	G	0.07	0.25	0.28	0.25							AIRE,Hoxa13				intronic
CHR10:83876020	rs11192578	NRG3	A	C	0.09	0.19	0.23	0.07				BRN, VAS			Foxp3,PLZF				intronic
CHR10:84265769	rs34434628	NRG3	C	T	0.02	0.09	0	0.17				ESDR, ESC, IPSC			Maf,NRSF,Rad21,SETDB1,Zfx				intronic
CHR10:84466757	rs60197472	NRG3	A	T	0.23	0.5	0.54	0.5			BRST				Evi-1,Foxa,Foxp1,HDAC2,HMG-IY,Hoxa10,Hoxd10,Irf,Zfp105,p300				intronic
CHR10:84677724	rs59013794	NRG3	G	A	0.27	0.09	0.16	0.09				BRN, KID, GI	BRN		Foxl1,Foxp1,Pou1f1,Pou2f2,RREB-1,TATA				intronic
CHR10:84677726	rs7908968	NRG3	G	A	0.43	0.15	0.19	0.17				BRN, KID, GI	BRN		RREB-1,TATA				intronic
CHR11:117140962	rs1261780	RNF214	T	C	0.14	0.13	0.13	0.16				ESDR, ESC, SKIN			Evi-1,HDAC2,Pax-5,RXRA				intronic
CHR11:117191251	rs191109295	CEP164	G	C	0.34	0.37	0.34	0.32				BRN			CEBPB,STAT
CHR19:36264860	rs807483	1.6kb 5' of ARHGAP33	T	C	0.43	0.48	0.56	0.28			BRN, SKIN, LNG	BLD, BRN, ESDR, FAT, BRST, SKIN, LNG, MUS, PLCNT, GI			BDP1,Ets,GR,NRSF,PU.1,Rad21			21 hits
The SNPs in this table are hyperlinked to open in web browser containing detailed information (including tissue names and epigenomic annotation).
Detailed description of the motifs is available at http://compbio.mit.edu/encode-motifs/
* The top 65 SNPs map to ten NSP genes including 50kb flanking region overlapping neighbouring genes
MAF, Minor allele frequency; AFR, MAF in African population; AMR, MAF in American population; ASN, MAF in Asian population; EUR, MAF in European population
BLD, Blood
BRN, Brain
