# Supplementary material for: Neuregulin signaling pathway in smoking behavior
Source: Transl Psychiatry. 2017 Aug 22;7(8):e1212–. doi: 10.1038/tp.2017.183 (PMC5611747; doi:10.1038/tp.2017.183)
Supplement: Supplementary Table 12 [file tp2017183x17.xlsx]

## Sheet: Sheet1
SUPPLEMENTARY TABLE 12. Expression level differences in the DILGOM sample
Current daily (N=84) vs. never (N=245) smokers
Gene	Probe_ID	IQR	Expression ~ Smoking status (current daily vs. never) + confounders
			BMI, age, sex		No confounders
			P-value	FDR p-value	P-value	FDR p-value
APH1A	ILMN_1658472	0.334331	0.955829	0.983117	0.987517	0.987517
APH1B	ILMN_1767816	0.344816	0.531529	0.956752	0.473497	0.852295
BACE1	ILMN_1797804	0.190024	0.983117	0.983117	0.948648	0.987517
ERBB4	ILMN_1653728	0.173559	0.206676	0.465022	0.224138	0.50431
NCSTN	ILMN_1735180	0.340776	0.173149	0.465022	0.118409	0.355228
NRG1	ILMN_1737252	0.253965	0.0017672	0.0159048	0.00183364	0.00922486
NRG3	ILMN_1774945	0.173843	0.832186	0.983117	0.647665	0.971497
PSEN1	ILMN_1809193	0.154093	0.0047951	0.0215779	0.00204997	0.00922486
PSEN2	ILMN_1714417	0.181072	0.718445	0.983117	0.885675	0.987517
Current daily & occasional (N=118) vs. never (N=245) smokers
Gene	Probe_ID	IQR	Expression ~ Smoking status (current daily & occasional vs. never) + confounders
			BMI, age, sex		No confounders
			P-value	FDR p-value	P-value	FDR p-value
APH1A	ILMN_1658472	0.33509	0.723808	0.93061	0.862602	0.970427
APH1B	ILMN_1767816	0.355488	0.957205	0.957205	0.839994	0.970427
BACE1	ILMN_1797804	0.183204	0.399657	0.875479	0.207129	0.46604
ERBB4	ILMN_1653728	0.174795	0.0968881	0.290664	0.0300988	0.10622
NCSTN	ILMN_1735180	0.344786	0.606017	0.909025	0.784928	0.970427
NRG1	ILMN_1737252	0.255343	0.0247075	0.222367	0.0310206	0.10622
NRG3	ILMN_1774945	0.17316	0.486377	0.875479	0.590583	0.970427
PSEN1	ILMN_1809193	0.15593	0.0533975	0.240289	0.0354066	0.10622
PSEN2	ILMN_1714417	0.179005	0.936234	0.957205	0.999601	0.999601
FDR P-values below 0.05 are highlighted in pink.
IQR, interquartile range; one probe per gene was selected based on highest IQR for that gene.
FDR, False discovery rate
