# Supplementary material for: Neuregulin signaling pathway in smoking behavior
Source: Transl Psychiatry. 2017 Aug 22;7(8):e1212–. doi: 10.1038/tp.2017.183 (PMC5611747; doi:10.1038/tp.2017.183)
Supplement: Supplementary Table 13 [file tp2017183x18.xlsx]

## Sheet: Sheet1
SUPPLEMENTARY TABLE 13. Methylation level differences in the DILGOM sample
Current daily (N=84) vs. never (N=245) smokers							Current daily & occasional (N=118) vs. never (N=245) smokers
Gene	Probe_ID	Expression ~ Smoking status (current daily vs. never) + confounders					Gene	Probe_ID	Expression ~ Smoking status (current daily & occasional vs. never) + confounders
		BMI, age, sex, white cells		No confounders					BMI, age, sex, white cells		No confounders
		P-value	FDR p-value	P-value	FDR p-value				P-value	FDR p-value	P-value	FDR p-value
APH1A	cg03523603	0.531136	0.932126	0.439828	0.829711		APH1A	cg03523603	0.507114	0.850272	0.576542	0.833332
APH1A	cg04028648	0.420227	0.932126	0.943008	0.98796		APH1A	cg04028648	0.984838	0.996067	0.560805	0.833049
APH1A	cg04633021	0.216768	0.932126	0.568752	0.899812		APH1A	cg04633021	0.431549	0.844948	0.794305	0.927634
APH1A	cg04789905	0.209735	0.932126	0.0136074	0.686614		APH1A	cg04789905	0.070847	0.69377	0.0170092	0.681711
APH1A	cg06812488	0.463589	0.932126	0.14704	0.686614		APH1A	cg06812488	0.15739	0.725922	0.0524859	0.681711
APH1A	cg07090989	0.459677	0.932126	0.37187	0.791851		APH1A	cg07090989	0.465492	0.844948	0.434547	0.772096
APH1A	cg12651044	0.787398	0.971616	0.351823	0.791851		APH1A	cg12651044	0.373633	0.827508	0.13539	0.681711
APH1A	cg15324077	0.270728	0.932126	0.781803	0.98796		APH1A	cg15324077	0.74465	0.962693	0.81509	0.930355
APH1A	cg16269716	0.929817	0.972864	0.738412	0.986364		APH1A	cg16269716	0.377139	0.827508	0.304121	0.716003
APH1A	cg18107697	0.385495	0.932126	0.496903	0.877344		APH1A	cg18107697	0.500935	0.850272	0.489647	0.774149
APH1A	cg19540034	0.86294	0.971616	0.762493	0.98796		APH1A	cg19540034	0.356415	0.827125	0.253845	0.695881
APH1A	cg24004330	0.649219	0.946604	0.193816	0.686614		APH1A	cg24004330	0.218856	0.77489	0.0732094	0.681711
APH1A	cg26425477	0.549073	0.932126	0.772843	0.98796		APH1A	cg26425477	0.862344	0.966172	0.413266	0.772096
APH1A	cg27182915	0.638436	0.945769	0.779384	0.98796		APH1A	cg27182915	0.618025	0.895344	0.442062	0.772096
APH1B	cg01222408	0.429956	0.932126	0.73563	0.986364		APH1B	cg01222408	0.817588	0.962693	0.858923	0.94691
APH1B	cg03418154	0.462444	0.932126	0.136161	0.686614		APH1B	cg03418154	0.204785	0.762482	0.0717663	0.681711
APH1B	cg03624661	0.543401	0.932126	0.791912	0.98796		APH1B	cg03624661	0.913379	0.977155	0.471404	0.772096
APH1B	cg08304887	0.497089	0.932126	0.706117	0.983894		APH1B	cg08304887	0.472275	0.844948	0.715652	0.898541
APH1B	cg08638876	0.329015	0.932126	0.68093	0.980193		APH1B	cg08638876	0.471847	0.844948	0.873961	0.949592
APH1B	cg09264088	0.789219	0.971616	0.534193	0.894278		APH1B	cg09264088	0.721624	0.956233	0.312253	0.716003
APH1B	cg09444664	0.74951	0.971616	0.633089	0.945554		APH1B	cg09444664	0.854983	0.966131	0.630844	0.850749
APH1B	cg10140728	0.184237	0.932126	0.0357422	0.686614		APH1B	cg10140728	0.402887	0.844948	0.142259	0.693186
APH1B	cg13401987	0.393264	0.932126	0.567721	0.899812		APH1B	cg13401987	0.449891	0.844948	0.634833	0.850749
APH1B	cg14525407	0.372198	0.932126	0.514807	0.890933		APH1B	cg14525407	0.538152	0.850272	0.573118	0.833332
APH1B	cg16586192	0.97009	0.987569	0.440555	0.829711		APH1B	cg16586192	0.635571	0.89831	0.244253	0.693186
APH1B	cg17207590	0.128285	0.932126	0.360455	0.791851		APH1B	cg17207590	0.127617	0.70239	0.0935869	0.681711
APH1B	cg19574017	0.377223	0.932126	0.937054	0.98796		APH1B	cg19574017	0.164226	0.732759	0.389373	0.771914
APH1B	cg19633435	0.441414	0.932126	0.0417046	0.686614		APH1B	cg19633435	0.224028	0.778928	0.0489237	0.681711
APH1B	cg21888989	0.0744362	0.834597	0.148187	0.686614		APH1B	cg21888989	0.131348	0.70239	0.185982	0.693186
APH1B	cg25710796	0.699082	0.96268	0.184546	0.686614		APH1B	cg25710796	0.880523	0.974988	0.227889	0.693186
APH1B	cg25837909	0.503165	0.932126	0.739776	0.986364		APH1B	cg25837909	0.473058	0.844948	0.757049	0.923331
APH1B	cg26206990	0.169764	0.932126	0.124804	0.686614		APH1B	cg26206990	0.171086	0.743567	0.18982	0.693186
BACE1	cg01025770	0.705892	0.96268	0.986372	0.995179		BACE1	cg01025770	0.921705	0.977155	0.768538	0.927634
BACE1	cg01923020	0.10225	0.834597	0.0637754	0.686614		BACE1	cg01923020	0.112356	0.69377	0.157373	0.693186
BACE1	cg02062003	0.835729	0.971616	0.495556	0.877344		BACE1	cg02062003	0.363483	0.827508	0.284473	0.695881
BACE1	cg07119404	0.449499	0.932126	0.638804	0.945554		BACE1	cg07119404	0.200286	0.762482	0.247809	0.693186
BACE1	cg07619960	0.0808265	0.834597	0.0472068	0.686614		BACE1	cg07619960	0.0286601	0.546476	0.0199792	0.681711
BACE1	cg09833545	0.404424	0.932126	0.270102	0.686614		BACE1	cg09833545	0.232789	0.793806	0.277655	0.695881
BACE1	cg11054816	0.431883	0.932126	0.214533	0.686614		BACE1	cg11054816	0.727753	0.956233	0.864101	0.947994
BACE1	cg15427448	0.611305	0.932126	0.418278	0.829711		BACE1	cg15427448	0.68796	0.93662	0.445746	0.772096
BACE1	cg16822189	0.610088	0.932126	0.936997	0.98796		BACE1	cg16822189	0.983261	0.996067	0.630106	0.850749
BACE1	cg17007365	0.473638	0.932126	0.227495	0.686614		BACE1	cg17007365	0.478555	0.844948	0.219691	0.693186
BACE1	cg21048949	0.995092	0.998455	0.720942	0.983894		BACE1	cg21048949	0.549291	0.850272	0.383599	0.767198
BACE1	cg22261612	0.718208	0.96268	0.370675	0.791851		BACE1	cg22261612	0.358665	0.827125	0.257473	0.695881
BACE1	cg23435082	0.327876	0.932126	0.163616	0.686614		BACE1	cg23435082	0.086772	0.69377	0.0490527	0.681711
BACE1	cg26462656	0.92866	0.972864	0.546124	0.898461		BACE1	cg26462656	0.628071	0.89831	0.994027	0.994027
ERBB4	cg00011346	0.857442	0.971616	0.992602	0.997014		ERBB4	cg00011346	0.780872	0.962693	0.599323	0.850749
ERBB4	cg00498434	0.363516	0.932126	0.594742	0.910099		ERBB4	cg00498434	0.266692	0.793806	0.711624	0.898474
ERBB4	cg00639289	0.575077	0.932126	0.57591	0.903051		ERBB4	cg00639289	0.292164	0.794689	0.489838	0.774149
ERBB4	cg01156373	0.435871	0.932126	0.0481672	0.686614		ERBB4	cg01156373	0.536483	0.850272	0.229461	0.693186
ERBB4	cg01439078	0.862727	0.971616	0.367204	0.791851		ERBB4	cg01439078	0.994343	0.996067	0.695675	0.883272
ERBB4	cg01965462	0.0927546	0.834597	0.429567	0.829711		ERBB4	cg01965462	0.138939	0.70239	0.470515	0.772096
ERBB4	cg04784316	0.614543	0.932126	0.719517	0.983894		ERBB4	cg04784316	0.509447	0.850272	0.478607	0.774149
ERBB4	cg05844832	0.134604	0.932126	0.0151613	0.686614		ERBB4	cg05844832	0.130262	0.70239	0.0572919	0.681711
ERBB4	cg07015629	0.0472854	0.708805	0.56935	0.899812		ERBB4	cg07015629	0.113582	0.69377	0.981523	0.993741
ERBB4	cg07536926	0.0533172	0.708805	0.110885	0.686614		ERBB4	cg07536926	0.060322	0.69377	0.147595	0.693186
ERBB4	cg07585513	0.264409	0.932126	0.205678	0.686614		ERBB4	cg07585513	0.265541	0.793806	0.274061	0.695881
ERBB4	cg08042975	0.837119	0.971616	0.862756	0.98796		ERBB4	cg08042975	0.579601	0.853278	0.885546	0.953977
ERBB4	cg10177213	0.83686	0.971616	0.111761	0.686614		ERBB4	cg10177213	0.762346	0.962693	0.286358	0.695881
ERBB4	cg10986125	0.417303	0.932126	0.558289	0.899812		ERBB4	cg10986125	0.817863	0.962693	0.677747	0.872261
ERBB4	cg11058366	0.473004	0.932126	0.997483	0.997483		ERBB4	cg11058366	0.41308	0.844948	0.850009	0.94691
ERBB4	cg12281565	0.0226524	0.513036	0.144271	0.686614		ERBB4	cg12281565	0.0675267	0.69377	0.403932	0.772096
ERBB4	cg14345215	0.573919	0.932126	0.941906	0.98796		ERBB4	cg14345215	0.528516	0.850272	0.782994	0.927634
ERBB4	cg14931118	0.449673	0.932126	0.353547	0.791851		ERBB4	cg14931118	0.81681	0.962693	0.530605	0.809575
ERBB4	cg15635483	0.962314	0.986729	0.887798	0.98796		ERBB4	cg15635483	0.577861	0.853278	0.671476	0.872261
ERBB4	cg16329650	0.633228	0.945769	0.880053	0.98796		ERBB4	cg16329650	0.413516	0.844948	0.533747	0.809575
ERBB4	cg19079194	0.249108	0.932126	0.947041	0.98796		ERBB4	cg19079194	0.314054	0.797486	0.613833	0.850749
ERBB4	cg20215622	0.559181	0.932126	0.628827	0.945554		ERBB4	cg20215622	0.357192	0.827125	0.983219	0.993741
ERBB4	cg20637307	0.606372	0.932126	0.489819	0.877344		ERBB4	cg20637307	0.345155	0.821106	0.400176	0.772096
ERBB4	cg20953052	0.786264	0.971616	0.877974	0.98796		ERBB4	cg20953052	0.309436	0.794689	0.363805	0.747454
ERBB4	cg21463740	0.425355	0.932126	0.753297	0.98796		ERBB4	cg21463740	0.464186	0.844948	0.965183	0.98702
ERBB4	cg22795590	0.897476	0.972864	0.800218	0.98796		ERBB4	cg22795590	0.271764	0.793806	0.471457	0.772096
ERBB4	cg23156245	0.699364	0.96268	0.17309	0.686614		ERBB4	cg23156245	0.304943	0.794689	0.123176	0.681711
ERBB4	cg24622439	0.804278	0.971616	0.173902	0.686614		ERBB4	cg24622439	0.660159	0.926196	0.178592	0.693186
ERBB4	cg24768649	0.0227007	0.513036	0.169976	0.686614		ERBB4	cg24768649	0.0349714	0.546476	0.448617	0.772096
ERBB4	cg25300234	0.867209	0.971616	0.179013	0.686614		ERBB4	cg25300234	0.920347	0.977155	0.382618	0.767198
ERBB4	cg25798409	0.247224	0.932126	0.595994	0.910099		ERBB4	cg25798409	0.076312	0.69377	0.440292	0.772096
ERBB4	cg26294431	0.662911	0.960372	0.702548	0.983894		ERBB4	cg26294431	0.415449	0.844948	0.957369	0.98391
ERBB4	cg27236875	0.711345	0.96268	0.797864	0.98796		ERBB4	cg27236875	0.97034	0.996067	0.75991	0.923331
NCSTN	cg00689010	0.341868	0.932126	0.131282	0.686614		NCSTN	cg00689010	0.151237	0.72184	0.118945	0.681711
NCSTN	cg03228824	0.725299	0.96268	0.821166	0.98796		NCSTN	cg03228824	0.696407	0.936833	0.353421	0.747
NCSTN	cg04563953	0.815448	0.971616	0.326263	0.768077		NCSTN	cg04563953	0.302576	0.794689	0.108175	0.681711
NCSTN	cg05266784	0.21581	0.932126	0.956534	0.98796		NCSTN	cg05266784	0.975768	0.996067	0.447691	0.772096
NCSTN	cg05365960	0.823277	0.971616	0.93254	0.98796		NCSTN	cg05365960	0.828408	0.963324	0.781266	0.927634
NCSTN	cg05929578	0.684943	0.96268	0.108043	0.686614		NCSTN	cg05929578	0.546294	0.850272	0.182264	0.693186
NCSTN	cg08015496	0.377502	0.932126	0.656089	0.95662		NCSTN	cg08015496	0.27588	0.793806	0.676439	0.872261
NCSTN	cg10382814	0.0448306	0.708805	0.182853	0.686614		NCSTN	cg10382814	0.0371941	0.546476	0.215259	0.693186
NCSTN	cg10539371	0.935079	0.973861	0.428091	0.829711		NCSTN	cg10539371	0.561397	0.853278	0.244501	0.693186
NCSTN	cg11742801	0.437336	0.932126	0.861249	0.98796		NCSTN	cg11742801	0.912644	0.977155	0.628506	0.850749
NCSTN	cg14524600	0.881333	0.971616	0.548618	0.898461		NCSTN	cg14524600	0.599961	0.874781	0.277937	0.695881
NCSTN	cg15623398	0.926924	0.972864	0.323261	0.768077		NCSTN	cg15623398	0.343699	0.821106	0.103456	0.681711
NCSTN	cg16997312	0.0880167	0.834597	0.89687	0.98796		NCSTN	cg16997312	0.302536	0.794689	0.914279	0.974656
NCSTN	cg17993772	0.376948	0.932126	0.230822	0.686614		NCSTN	cg17993772	0.081358	0.69377	0.0438731	0.681711
NCSTN	cg22443054	0.636517	0.945769	0.272293	0.686614		NCSTN	cg22443054	0.909005	0.977155	0.419411	0.772096
NCSTN	cg24839868	0.609887	0.932126	0.492956	0.877344		NCSTN	cg24839868	0.848237	0.963324	0.378069	0.767198
NCSTN	cg26812967	0.274108	0.932126	0.873325	0.98796		NCSTN	cg26812967	0.459831	0.844948	0.991509	0.994027
NCSTN	cg26820501	0.432372	0.932126	0.429889	0.829711		NCSTN	cg26820501	0.42743	0.844948	0.466667	0.772096
NCSTN	cg27263903	0.700116	0.96268	0.175999	0.686614		NCSTN	cg27263903	0.867913	0.966248	0.208956	0.693186
NCSTN	cg27497900	0.319021	0.932126	0.93967	0.98796		NCSTN	cg27497900	0.581437	0.853278	0.851422	0.94691
NRG1	cg00324366	0.7284	0.96268	0.959429	0.98796		NRG1	cg00324366	0.538325	0.850272	0.333988	0.732827
NRG1	cg00614182	0.579128	0.932126	0.531177	0.894278		NRG1	cg00614182	0.423498	0.844948	0.504539	0.780998
NRG1	cg02359746	0.401742	0.932126	0.582625	0.903051		NRG1	cg02359746	0.86357	0.966172	0.482331	0.774149
NRG1	cg02709924	0.788413	0.971616	0.964639	0.98796		NRG1	cg02709924	0.838139	0.963324	0.720934	0.900172
NRG1	cg03349819	0.640277	0.945769	0.961992	0.98796		NRG1	cg03349819	0.746648	0.962693	0.924457	0.980879
NRG1	cg03430846	0.530086	0.932126	0.303041	0.728588		NRG1	cg03430846	0.805548	0.962693	0.235606	0.693186
NRG1	cg04490596	0.670238	0.96268	0.195497	0.686614		NRG1	cg04490596	0.888706	0.974988	0.354921	0.747
NRG1	cg04555373	0.785392	0.971616	0.529424	0.894278		NRG1	cg04555373	0.770293	0.962693	0.421926	0.772096
NRG1	cg04773818	0.0312885	0.571794	0.43972	0.829711		NRG1	cg04773818	0.0587637	0.69377	0.857463	0.94691
NRG1	cg05072063	0.576157	0.932126	0.205601	0.686614		NRG1	cg05072063	0.570503	0.853278	0.319468	0.721998
NRG1	cg05303690	0.771912	0.971616	0.091178	0.686614		NRG1	cg05303690	0.422306	0.844948	0.114044	0.681711
NRG1	cg05303728	0.25755	0.932126	0.898944	0.98796		NRG1	cg05303728	0.756494	0.962693	0.728735	0.900714
NRG1	cg05387189	0.919086	0.972864	0.434119	0.829711		NRG1	cg05387189	0.811304	0.962693	0.248047	0.693186
NRG1	cg05861515	0.686202	0.96268	0.603672	0.915637		NRG1	cg05861515	0.959601	0.996067	0.596138	0.850749
NRG1	cg06397379	0.330933	0.932126	0.303015	0.728588		NRG1	cg06397379	0.192293	0.762482	0.279756	0.695881
NRG1	cg06926782	0.727032	0.96268	0.677399	0.980193		NRG1	cg06926782	0.435839	0.844948	0.729339	0.900714
NRG1	cg08032135	0.952218	0.986729	0.53039	0.894278		NRG1	cg08032135	0.769312	0.962693	0.468473	0.772096
NRG1	cg08122807	0.964725	0.986729	0.0936736	0.686614		NRG1	cg08122807	0.492966	0.850272	0.114883	0.681711
NRG1	cg08695336	0.522432	0.932126	0.914154	0.98796		NRG1	cg08695336	0.284229	0.793806	0.870448	0.949592
NRG1	cg08776832	0.879621	0.971616	0.741955	0.986364		NRG1	cg08776832	0.558979	0.853278	0.950761	0.98391
NRG1	cg09811386	0.203175	0.932126	0.0540342	0.686614		NRG1	cg09811386	0.244188	0.793806	0.135739	0.681711
NRG1	cg09939075	0.863631	0.971616	0.562913	0.899812		NRG1	cg09939075	0.90798	0.977155	0.267897	0.695881
NRG1	cg10870165	0.0173397	0.513036	0.0402302	0.686614		NRG1	cg10870165	0.0893545	0.69377	0.210766	0.693186
NRG1	cg11481675	0.271964	0.932126	0.222503	0.686614		NRG1	cg11481675	0.165357	0.732759	0.108325	0.681711
NRG1	cg11791144	0.000713906	0.161343	0.0617874	0.686614		NRG1	cg11791144	0.00339761	0.546476	0.212372	0.693186
NRG1	cg12104098	0.195964	0.932126	0.281806	0.692264		NRG1	cg12104098	0.279965	0.793806	0.516977	0.794808
NRG1	cg12166610	0.116162	0.905261	0.982997	0.995179		NRG1	cg12166610	0.0816274	0.69377	0.796288	0.927634
NRG1	cg12196232	0.0149721	0.513036	0.224558	0.686614		NRG1	cg12196232	0.0115051	0.546476	0.452575	0.772096
NRG1	cg12863621	0.850131	0.971616	0.218057	0.686614		NRG1	cg12863621	0.78714	0.962693	0.186413	0.693186
NRG1	cg13272412	0.539988	0.932126	0.254086	0.686614		NRG1	cg13272412	0.82349	0.963324	0.619116	0.850749
NRG1	cg13618529	0.919454	0.972864	0.488676	0.877344		NRG1	cg13618529	0.666198	0.926196	0.325	0.727229
NRG1	cg14315805	0.00859398	0.513036	0.00139578	0.315447		NRG1	cg14315805	0.0283802	0.546476	0.0256116	0.681711
NRG1	cg14488905	0.366197	0.932126	0.81333	0.98796		NRG1	cg14488905	0.992999	0.996067	0.893285	0.956789
NRG1	cg14597598	0.15586	0.932126	0.0808837	0.686614		NRG1	cg14597598	0.285145	0.793806	0.284023	0.695881
NRG1	cg14598943	0.390436	0.932126	0.516426	0.890933		NRG1	cg14598943	0.179383	0.750752	0.356974	0.747
NRG1	cg14662728	0.312823	0.932126	0.0768395	0.686614		NRG1	cg14662728	0.152701	0.72184	0.0714256	0.681711
NRG1	cg14663451	0.9165	0.972864	0.767179	0.98796		NRG1	cg14663451	0.801237	0.962693	0.93077	0.982962
NRG1	cg15431703	0.211503	0.932126	0.247838	0.686614		NRG1	cg15431703	0.515147	0.850272	0.504093	0.780998
NRG1	cg17457560	0.0766732	0.834597	0.862713	0.98796		NRG1	cg17457560	0.0982527	0.69377	0.638001	0.850749
NRG1	cg17661135	0.0642301	0.806445	0.105066	0.686614		NRG1	cg17661135	0.0355256	0.546476	0.128445	0.681711
NRG1	cg18387156	0.977865	0.99102	0.909639	0.98796		NRG1	cg18387156	0.669611	0.926196	0.957788	0.98391
NRG1	cg19162158	0.0217981	0.513036	0.237002	0.686614		NRG1	cg19162158	0.0319067	0.546476	0.578908	0.833332
NRG1	cg20127899	0.850951	0.971616	0.811904	0.98796		NRG1	cg20127899	0.996067	0.996067	0.843782	0.94691
NRG1	cg20369838	0.644539	0.945882	0.0992867	0.686614		NRG1	cg20369838	0.288018	0.793806	0.107529	0.681711
NRG1	cg20541191	0.30946	0.932126	0.263364	0.686614		NRG1	cg20541191	0.137205	0.70239	0.190257	0.693186
NRG1	cg21968599	0.998455	0.998455	0.111299	0.686614		NRG1	cg21968599	0.464302	0.844948	0.120365	0.681711
NRG1	cg22626985	0.258807	0.932126	0.417445	0.829711		NRG1	cg22626985	0.10554	0.69377	0.313647	0.716003
NRG1	cg22651812	0.754374	0.971616	0.979882	0.995179		NRG1	cg22651812	0.406128	0.844948	0.46585	0.772096
NRG1	cg22865798	0.922267	0.972864	0.706118	0.983894		NRG1	cg22865798	0.570867	0.853278	0.984947	0.993741
NRG1	cg23637605	0.583373	0.932126	0.260284	0.686614		NRG1	cg23637605	0.282593	0.793806	0.171333	0.693186
NRG1	cg24466229	0.79149	0.971616	0.153106	0.686614		NRG1	cg24466229	0.238328	0.793806	0.107229	0.681711
NRG1	cg24946597	0.0132718	0.513036	0.237587	0.686614		NRG1	cg24946597	0.014474	0.546476	0.36047	0.747397
NRG1	cg24995904	0.589933	0.932126	0.237546	0.686614		NRG1	cg24995904	0.804363	0.962693	0.260757	0.695881
NRG1	cg25050565	0.0328908	0.571794	0.157173	0.686614		NRG1	cg25050565	0.139856	0.70239	0.609143	0.850749
NRG1	cg25230074	0.964899	0.986729	0.965014	0.98796		NRG1	cg25230074	0.522734	0.850272	0.803403	0.92981
NRG1	cg25353930	0.286649	0.932126	0.822365	0.98796		NRG1	cg25353930	0.375653	0.827508	0.946734	0.98391
NRG1	cg25422422	0.441899	0.932126	0.911006	0.98796		NRG1	cg25422422	0.771858	0.962693	0.790578	0.927634
NRG1	cg26068079	0.164717	0.932126	0.0738228	0.686614		NRG1	cg26068079	0.0664127	0.69377	0.0534276	0.681711
NRG1	cg26267340	0.268134	0.932126	0.903195	0.98796		NRG1	cg26267340	0.262431	0.793806	0.809744	0.92981
NRG3	cg01151966	0.810371	0.971616	0.785172	0.98796		NRG3	cg01151966	0.544497	0.850272	0.679283	0.872261
NRG3	cg01164344	0.378412	0.932126	0.640132	0.945554		NRG3	cg01164344	0.789676	0.962693	0.951748	0.98391
NRG3	cg02100674	0.408277	0.932126	0.346253	0.791851		NRG3	cg02100674	0.386233	0.839315	0.458077	0.772096
NRG3	cg02690638	0.0514213	0.708805	0.357815	0.791851		NRG3	cg02690638	0.0351349	0.546476	0.424916	0.772096
NRG3	cg03480666	0.782369	0.971616	0.848351	0.98796		NRG3	cg03480666	0.573993	0.853278	0.419005	0.772096
NRG3	cg04529370	0.0974436	0.834597	0.41293	0.829711		NRG3	cg04529370	0.0182203	0.546476	0.340246	0.739381
NRG3	cg05087983	0.347242	0.932126	0.157668	0.686614		NRG3	cg05087983	0.105781	0.69377	0.0584609	0.681711
NRG3	cg05316043	0.53585	0.932126	0.713379	0.983894		NRG3	cg05316043	0.527488	0.850272	0.553646	0.830051
NRG3	cg06106653	0.0205677	0.513036	0.0470205	0.686614		NRG3	cg06106653	0.00914348	0.546476	0.0611776	0.681711
NRG3	cg06710785	0.502717	0.932126	0.0937523	0.686614		NRG3	cg06710785	0.396872	0.844948	0.197504	0.693186
NRG3	cg07023791	0.559538	0.932126	0.235679	0.686614		NRG3	cg07023791	0.247221	0.793806	0.157283	0.693186
NRG3	cg07273847	0.706925	0.96268	0.141435	0.686614		NRG3	cg07273847	0.948078	0.996067	0.229476	0.693186
NRG3	cg07380504	0.434804	0.932126	0.0867753	0.686614		NRG3	cg07380504	0.202038	0.762482	0.108313	0.681711
NRG3	cg07672937	0.203512	0.932126	0.423578	0.829711		NRG3	cg07672937	0.277483	0.793806	0.639944	0.850749
NRG3	cg08817204	0.720239	0.96268	0.275107	0.686614		NRG3	cg08817204	0.845378	0.963324	0.29601	0.711685
NRG3	cg10401879	0.897483	0.972864	0.467373	0.872945		NRG3	cg10401879	0.813702	0.962693	0.244475	0.693186
NRG3	cg10440524	0.215086	0.932126	0.260864	0.686614		NRG3	cg10440524	0.119666	0.70239	0.306088	0.716003
NRG3	cg11198968	0.397901	0.932126	0.374903	0.791851		NRG3	cg11198968	0.527468	0.850272	0.650929	0.860292
NRG3	cg15339688	0.361075	0.932126	0.0584695	0.686614		NRG3	cg15339688	0.499981	0.850272	0.205143	0.693186
NRG3	cg16197188	0.300785	0.932126	0.272406	0.686614		NRG3	cg16197188	0.264168	0.793806	0.502752	0.780998
NRG3	cg17519477	0.370711	0.932126	0.0758999	0.686614		NRG3	cg17519477	0.113284	0.69377	0.0654292	0.681711
NRG3	cg17689601	0.103401	0.834597	0.147867	0.686614		NRG3	cg17689601	0.0274051	0.546476	0.114386	0.681711
NRG3	cg17769229	0.318274	0.932126	0.0424505	0.686614		NRG3	cg17769229	0.208355	0.762482	0.0990943	0.681711
NRG3	cg18988560	0.997811	0.998455	0.647154	0.94972		NRG3	cg18988560	0.626129	0.89831	0.886439	0.953977
NRG3	cg19746502	0.872478	0.971616	0.204369	0.686614		NRG3	cg19746502	0.961765	0.996067	0.401536	0.772096
NRG3	cg22530586	0.207287	0.932126	0.546031	0.898461		NRG3	cg22530586	0.307283	0.794689	0.810498	0.92981
NRG3	cg22928016	0.185829	0.932126	0.151869	0.686614		NRG3	cg22928016	0.0552976	0.69377	0.11491	0.681711
NRG3	cg23255963	0.317534	0.932126	0.252095	0.686614		NRG3	cg23255963	0.493981	0.850272	0.345868	0.74444
NRG3	cg24462992	0.498036	0.932126	0.688818	0.983894		NRG3	cg24462992	0.762986	0.962693	0.665682	0.872261
NRG3	cg24769190	0.612135	0.932126	0.0903936	0.686614		NRG3	cg24769190	0.207114	0.762482	0.0665053	0.681711
NRG3	cg25147632	0.551429	0.932126	0.199161	0.686614		NRG3	cg25147632	0.251106	0.793806	0.23901	0.693186
NRG3	cg25594165	0.52803	0.932126	0.196079	0.686614		NRG3	cg25594165	0.435542	0.844948	0.0741725	0.681711
NRG3	cg25655578	0.292621	0.932126	0.276468	0.686614		NRG3	cg25655578	0.129371	0.70239	0.126291	0.681711
NRG3	cg27599079	0.911619	0.972864	0.184285	0.686614		NRG3	cg27599079	0.51748	0.850272	0.200249	0.693186
PSEN1	cg01435493	0.583009	0.932126	0.932857	0.98796		PSEN1	cg01435493	0.437429	0.844948	0.240912	0.693186
PSEN1	cg05385100	0.757834	0.971616	0.122261	0.686614		PSEN1	cg05385100	0.672107	0.926196	0.243694	0.693186
PSEN1	cg09970967	0.266408	0.932126	0.271383	0.686614		PSEN1	cg09970967	0.219438	0.77489	0.212461	0.693186
PSEN1	cg10426062	0.844538	0.971616	0.473162	0.876513		PSEN1	cg10426062	0.68792	0.93662	0.554592	0.830051
PSEN1	cg11143091	0.582574	0.932126	0.255681	0.686614		PSEN1	cg11143091	0.102644	0.69377	0.0467859	0.681711
PSEN1	cg11490446	0.09262	0.834597	0.183499	0.686614		PSEN1	cg11490446	0.17731	0.750752	0.219872	0.693186
PSEN1	cg13173405	0.326767	0.932126	0.701889	0.983894		PSEN1	cg13173405	0.341432	0.821106	0.689384	0.880231
PSEN1	cg23501468	0.79541	0.971616	0.0677033	0.686614		PSEN1	cg23501468	0.917209	0.977155	0.269377	0.695881
PSEN1	cg26376566	0.393338	0.932126	0.91782	0.98796		PSEN1	cg26376566	0.726552	0.956233	0.789093	0.927634
PSEN2	cg00479101	0.828182	0.971616	0.769027	0.98796		PSEN2	cg00479101	0.476041	0.844948	0.412912	0.772096
PSEN2	cg03307360	0.453815	0.932126	0.966103	0.98796		PSEN2	cg03307360	0.925271	0.977155	0.62555	0.850749
PSEN2	cg03338380	0.593242	0.932126	0.329966	0.768787		PSEN2	cg03338380	0.153311	0.72184	0.0716524	0.681711
PSEN2	cg05134019	0.880991	0.971616	0.487369	0.877344		PSEN2	cg05134019	0.341765	0.821106	0.248443	0.693186
PSEN2	cg05894797	0.0986865	0.834597	0.121365	0.686614		PSEN2	cg05894797	0.209176	0.762482	0.312348	0.716003
PSEN2	cg10879712	0.865892	0.971616	0.413185	0.829711		PSEN2	cg10879712	0.324326	0.814419	0.208656	0.693186
PSEN2	cg18027831	0.577467	0.932126	0.148196	0.686614		PSEN2	cg18027831	0.464001	0.844948	0.33304	0.732827
PSEN2	cg21417192	0.784723	0.971616	0.423024	0.829711		PSEN2	cg21417192	0.203809	0.762482	0.108165	0.681711
PSEN2	cg23220071	0.419439	0.932126	0.0745752	0.686614		PSEN2	cg23220071	0.342198	0.821106	0.148827	0.693186
PSEN2	cg26656022	0.904353	0.972864	0.505969	0.886427		PSEN2	cg26656022	0.695902	0.936833	0.844543	0.94691
PSENEN	cg01419084	0.704859	0.96268	0.876371	0.98796		PSENEN	cg01419084	0.959957	0.996067	0.563967	0.833049
PSENEN	cg02289689	0.474626	0.932126	0.207442	0.686614		PSENEN	cg02289689	0.109167	0.69377	0.0574889	0.681711
PSENEN	cg03064400	0.308128	0.932126	0.780105	0.98796		PSENEN	cg03064400	0.635972	0.89831	0.948445	0.98391
PSENEN	cg03309967	0.0144895	0.513036	0.0181898	0.686614		PSENEN	cg03309967	0.0225895	0.546476	0.052879	0.681711
PSENEN	cg03698702	0.386453	0.932126	0.374643	0.791851		PSENEN	cg03698702	0.0891643	0.69377	0.077727	0.681711
PSENEN	cg07850221	0.0262582	0.539487	0.011152	0.686614		PSENEN	cg07850221	0.0264885	0.546476	0.0260143	0.681711
PSENEN	cg10697843	0.474541	0.932126	0.787672	0.98796		PSENEN	cg10697843	0.846688	0.963324	0.5759	0.833332
PSENEN	cg16453576	0.243624	0.932126	0.583387	0.903051		PSENEN	cg16453576	0.84797	0.963324	0.748534	0.919395
PSENEN	cg16612100	0.299677	0.932126	0.852132	0.98796		PSENEN	cg16612100	0.722333	0.956233	0.841481	0.94691
PSENEN	cg17882460	0.217125	0.932126	0.0697244	0.686614		PSENEN	cg17882460	0.0386885	0.546476	0.0196246	0.681711
PSENEN	cg18229717	0.266819	0.932126	0.127945	0.686614		PSENEN	cg18229717	0.373598	0.827508	0.429762	0.772096
PSENEN	cg21767207	0.601971	0.932126	0.722683	0.983894		PSENEN	cg21767207	0.110701	0.69377	0.131577	0.681711
PSENEN	cg26251401	0.57207	0.932126	0.901166	0.98796		PSENEN	cg26251401	0.993029	0.996067	0.61115	0.850749
PSENEN	cg26593784	0.559852	0.932126	0.942724	0.98796		PSENEN	cg26593784	0.885919	0.974988	0.773816	0.927634
PSENEN	cg26987965	0.397769	0.932126	0.962649	0.98796		PSENEN	cg26987965	0.783967	0.962693	0.483961	0.774149
FDR, False discovery rate
