# Supplementary material for: Neuregulin signaling pathway in smoking behavior
Source: Transl Psychiatry. 2017 Aug 22;7(8):e1212–. doi: 10.1038/tp.2017.183 (PMC5611747; doi:10.1038/tp.2017.183)
Supplement: Supplementary Table 14 [file tp2017183x19.xlsx]

## Sheet: Sheet1
SUPPLEMENTARY TABLE 14. Expression level differences in the Finnish Schizophrenia twin sample
Gene	Probe_ID	Expression ~ Schizophrenia disease status + confounders
		Age, sex, relatedness 1	Age, sex, smoking status, relatedness 2
		P-value	P-value
APH1A	ILMN_1658472	0.140151	0.254426
APH1B	ILMN_1767816	0.0740247	0.309751
BACE1	ILMN_1797804	0.22097	0.45908
ERBB4	ILMN_1653728	0.112474	0.295919
NCSTN	ILMN_1735180	0.116442	0.241893
NRG1	ILMN_1737252	0.0937199	0.460199
NRG3	ILMN_1774945	0.0779041	0.144528
PSEN1	ILMN_1809193	0.441043	0.991554
PSEN2	ILMN_1714417	0.188592	0.314995
1 N=18 schizophrenia cases and N=55 healthy controls included in the analysis
2 N=13 schizophrenia cases and N=41 healthy controls included in the analysis (smoking status defined as 'smoker vs. non-smoker'; data missing from 19 individuals)
